# Supplementary material for: Viral hijacking of host DDX60 promotes Crimean-Congo haemorrhagic fever virus replication via G-quadruplex unwinding
Source: PLoS Pathog. 2025 Jun 27;21(6):e1013278. doi: 10.1371/journal.ppat.1013278 (PMC12221184; doi:10.1371/journal.ppat.1013278)
Supplement: S1 Table — (XLSX) [file ppat.1013278.s013.xlsx]

## Sheet: Table S1
Table S1. Characteristics of the 25 putative G-quadruplexes in CCHFV genome
Putative G-quadruplexes	Positionsa	Strandsb	Segments	Sequences	pqsfinder score	QGRS score	G4H score
1	730-747	0	L	[CC]UAU[CC]UCUG[CC]AAU[CC]	23	20	0.889
2	1,281-1,298	+	L	[CC]GUUG[CC]UGACA[CC]U[CC]	23	18	1
3	3,206-3,226	0	L	[CC]UUAAUC[CC]U[CC]AGCUAA[CC]	19	17	1
4	3,505-3,523	+	L	[CC]UUCC[CC]U[CC]AAAUGA[CC]	21	17	1.42
5	3,586-3,603	+	L	[CC]UCU[CC]UUUUA[CC]AU[CC]	23	18	1.16
6	5,355-5,375	+	L	[CC]UUUCC[CC]AGUACU[CC]UU[CC]	19	18	1.5
7	8,024-8,047	+	L	[CC]ACUU[CC]UGGAA[CC]AAGUAAA[CC]	15	18	0.5
8	9,122-9,140	+	L	[CC]ACA[CC]UUCGA[CC]AGU[CC]	21	19	0.842
9	9,401-9,415	+	L	[CC]U[CC]GUAAU[CC]A[CC]	27	17	1
10	9,701-9,719	+	L	[CC]UGUU[CC]G[CC]GGAUCU[CC]	21	16	0.579
11	9,808-9,825	-	L	[GG]AGUCUCA[GG]AA[GG]G[GG]	23	15	1.5
12	453-469	-	M	[GG]AUGAA[GG]G[GG]CAA[GG]	24	17	1.65
13	1,664-1,685	+	M	[CC]AGUC[CC]UACACC[CC]AGCA[CC]	17	20	1.5
14	1,795-1,816	+	M	[CC]ACUCUC[CC]A[CC]UGUCUGU[CC]	17	16	1
15	2,708-2,728	+	M	[CC]UUC[CC]UGGC[CC]GGUAUG[CC]	19	19	1
16	3,744-3,763	+	M	[CC]UUG[CC]AAU[CC]UGAUUU[CC]	20	18	0.7
17	4,576-4,589	-	M	[GG]UUAU[GG]G[GG]U[GG]	29	18	2
18	4,616-4,635	-	M	[GG]AGA[GG]UCAUUA[GG]CCU[GG]	20	18	1.09
19	4,715-4,728	-	M	[GG]A[GG]GGUU[GG]U[GG]	29	19	2
20	4,735-4,757	-	M	[GG]AGACU[GG]AUGA[GG]GCUACU[GG]	16	21	0.87
22	4,899-4,916	-	M	[GG]ACUGUU[GG]UGC[GG]A[GG]	23	16	0.889
23	5,023-5,037	-	M	[GG]U[GG]UGAUC[GG]A[GG]	27	17	1.07
24	121-138	-	S	[GG]AU[GG]C[GG]UUCAGAA[GG]	23	15	0.833
25	331-353	-	S	[GG]UUUU[GG]CACAC[GG]AUUAUU[GG]	16	19	0.565
aThe position of putative G-quadruplexes in the CCHFV genomic RNA. bGiven that CCHFV is an enveloped negative-sense RNA virus, the (-) strand represents the genomic RNA of CCHFV, whereas the (+) strand denotes the viral mRNA. The bold font signifies that the G4 score exceeds the threshold.
