# Supplementary material for: Viral hijacking of host DDX60 promotes Crimean-Congo haemorrhagic fever virus replication via G-quadruplex unwinding
Source: PLoS Pathog. 2025 Jun 27;21(6):e1013278. doi: 10.1371/journal.ppat.1013278 (PMC12221184; doi:10.1371/journal.ppat.1013278)
Supplement: S2 Table — (XLSX) [file ppat.1013278.s014.xlsx]

## Sheet: Table S2
Table S2. Sequence of the oligonucleotides used in this study.
Oligonucleotides	Sequences
730	GGAUUGGCAGAGGAUAGG
1281	GGAGGUGUCAGGCAACGG
3586	GGAUGGUAAAAGGAGAGG
5355	GGAAGGAGUACUGGGGAAAGG
9122	GGACUGGUCGAAGGUGUGG
9808	GGAGUCUCAGGAAGGGGG
453	GGAUGAAGGGGGCAAGG
1664	GGUGCUGGGGUGUAGGGACUGG
3744	GGAAAUCAGGAUUGGCAAGG
4576	GGUUAUGGGGGUGG
4616	GGAGAGGUCAUUAGGCCUGG
4715	GGAGGGGUUGGUGG
1,664-Mut	GGUGCUGGAGUGUAGAGACUGG
4,576-Mut	GAUUAUGAGAGUGA
4,715-Mut	GAAGGAGUUGAUGA
M-PQS-1664 (+)WT	GGUGCUGGGGUGUAGGGACUGG
M-PQS-1664 (+)Mut	GGUGCUGGAGUGUAGAGACUGG
Tel22 DNA G4	AGGGTTAGGGTTAGGGTTAGGG
BCL-2 DNA G4	GGGCGCGGGAGGAATTGGGCGGG
HIF1α DNA G4	AGGTGAGGCGGGCTTGCGGGA
c-Myc DNA G4	TGAGGGTGGGTAGGGTGGGTAA
c-Kit-1 DNA G4	AGGGAGGGCGCTGGGAGGAGGG
c-Kit-2 DNA G4	CGGGCGGGCGCGAGGGAGGGG
VEGF-A DNA G4	GGGGCGGGCCGGGGGCGGG
KRAS DNA G4	AGGGCGGTGTGGGAAGAGGGAAGAGGGGGAGG
NRAS RNA G4	GGGAGGGGCGGGUCUGGG
TRF2 RNA G4	GGGAGGGCGGGGAGGG
BCL2 RNA G4	GGGGGCCGUGGGGUGGGAGCUGGGG
TGFβ2 RNA G4	GGGAAAGGGUGGGAGUCCAAGGG
BAG-1 RNA G4	GGGGCGGGGCUGGGAAGUAGUCGGGCGGGG
BACE1 RNA G4	GGGCAAGUGGGAAGGGGAGCUGGG
CD44 RNA G4	GGUGGUGGAAUGG
MLL4 RNA G4	GGGGCCGGGGACGGGGUCGGGGCCGGGGCUGGGG
FAM-M-PQS-1664 (+)WT	FAM-GGUGCUGGGGUGUAGGGACUGG
FAM-M-PQS-1664 (+)Mut	FAM-GGUGCUGGAGUGUAGAGACUGG
M-PQS-1664 (+)Mut-1	UGUGCUGUSGUGUAGGGACUGA
sgRNA for DDX60 knockout	TCTGGTTGAACGCTATCTTG
M-PQS-1664(+)WT forward primer for constructing EGFP vectors	GCGGCCGCATGTGGTGCTGGGGTGTAGGGACTGGCAGCAAGGGCGAGGAGCTGTT
M-PQS-1664(+)Mut forward primer for constructing EGFP vectors	GCGGCCGCATGTGGTGCTGGAGTGTAGAGACTGGCAGCAAGGGCGAGGAGCTGTT
Reverse primer for constructing EGFP vectors	CTTGTACAGCTCGTCCATGC
CCHFV viral RNA forward primer for RIP assays	CAACTTGCACAGGTGACTGC
CCHFV viral RNA reverse primer for RIP assays	AAATTGAACCTTGTGCCCGC
RIP, RNA immunoprecipitation
