# Supplementary material for: Viral hijacking of host DDX60 promotes Crimean-Congo haemorrhagic fever virus replication via G-quadruplex unwinding
Source: PLoS Pathog. 2025 Jun 27;21(6):e1013278. doi: 10.1371/journal.ppat.1013278 (PMC12221184; doi:10.1371/journal.ppat.1013278)
Supplement: S3 Table — (XLSX) [file ppat.1013278.s015.xlsx]

## Sheet: M-PQS-4576(-)
Table S3. The strains and seuqences used for the analysis of conservation.
Accession	Sequence
PP894743.1	GGTTATGGGGGTGG
PP894744.1	GGTTATGGGGGTGG
PP894745.1	GGTTATGGGGGTGG
PP894741.1	GGTTATGGGGGTGG
U39455.2	GGTTATGGGGGTGG
PP894725.1	GGTTATGGGGGTGG
PP894726.1	GGTTATGGGGGTGG
PQ463983.1	GGTTATGGGGGTGG
OL774850.1	GGTTATGGGGGTGG
KX013451.1	GGTTATGGGGGTGG
MH483988.1	GGTTATGGGGGTGG
PP894728.1	GGTTATGGGGGTGG
MK442894.1	GGTTATGGGGGTGG
HQ378187.1	GGTTATGGGGGTGG
KY484035.1	GGTTATGGGGGTGG
AF467768.2	GGTTATGGGGGTGG
MF287637.1	GGTTATGGGGGTGG
PP894742.1	GGTTATGGGGGTGG
AY900141.1	GGTTATGGAGGTGG
SPUD8_81	GGTTATGGAGGTGG
HQ378185.1	GGTTATGGTGGTGG
PP894724.1	AGTTATGGGGGTGG
PP894722.1	AGTTATGGGGGTGG
KJ682813.1	GGTTATGGAGGTGG
KJ682814.1	GGTTATGGAGGTGG
HQ378184.1	GGTTATGGTGGTGG
KY484042.1	GGTTATGGAGGTGG
DQ157175.1	GGTTATGGAGGTGG
KY484045.1	GGTTATGGAGGTGG
DQ157174.1	GGTTATGGAGGTGG
DQ094832.1	GGTGTTGGGGGTGG
OQ441061.1	GGTGATGTGGGTGG
PQ031239.1	GGTTGTGGGGGTAG
MN689740.1	GGCTATGGAGGTGG
DQ211634.1	GGCTATGGAGGTGG
MN930412.1	GGTTATAGAGGTGG
OR047162.1	GGAGTTGGGGGTGG
KX013484.1	GGAGTTGGGGGTGG
OP432044.1	GGCTGTGGGGGTGT
PV091007.1	GTGTTTGGGGGTGG
KX056054.1	GTGTTTGGGGGTGG
KX056057.1	GTGTTTGGGGGTGG
AY179961.1	GTGTTTGGGGGTGG
MN987248.1	GTGTTTGGGGGTGG
KX013487.1	GTGTTTGGGGGTGG
KX013475.1	GTGTTTGGGGGTGG
KX013466.1	GTGTTTGGGGGTGG
KR814858.1	GTGTTTGGGGGTGG
KR814862.1	GTGTTTGGGGGTGG
KX013481.1	GTGTTTGGGGGTGG
KR814866.1	GTGTTTGGGGGTGG
KR814864.1	GTGTTTGGGGGTGG
KR814863.1	GTGTTTGGGGGTGG
KR814873.1	GTGTTTGGGGGTGG
KR814867.1	GTGTTTGGGGGTGG
KR814869.1	GTGTTTGGGGGTGG
KR814857.1	GTGTTTGGGGGTGG
KR814872.1	GTGTTTGGGGGTGG
KR814859.1	GTGTTTGGGGGTGG
KR814874.1	GTGTTTGGGGGTGG
KR814856.1	GTGTTTGGGGGTGG
KY484029.1	GTGTTTGGGGGTGG
KX013472.1	GTGTTTGGGGGTGG
KX013469.1	GTGTTTGGGGGTGG
DQ206448.1	GTGTTTGGGGGTGG
KR814861.1	GTGTTTGGGGGTGG
MF511234.1	GTGTTTGGGGGTGG
DQ211631.1	GTGTTTGGGGGTGG
DQ211630.1	GTGTTTGGGGGTGG
KX056060.1	GTGTTTGGGGGTGG
OR047153.1	TGGTGTGGGGGTGG
OR823874.1	TGGTGTGGGGGTGG
SPU264_84	GGTTGTTGGGGGGG
KJ682810.1	GGTTGTTGGGGGGG
KJ682807.1	GGTTGTTGGGGGGG
OL741592.1	TGTTGTGGGGGGGG
MG516212.1	GGCTGTGGGGGTGT
OQ633003.1	GGGTGTGGGGCTGG
AB069673.1	GGCTGTGGGGTTGG
FJ562094.1	GGCTGTGGGGTTGG
AB069670.1	GGCTGTGGGGTTGG
GU477493.1	GGCTGTGGGGTTGG
PP894727.1	GGTGTTGGGGGTGT
MW464953.1	GGTCTTGGGGTTGG
OQ190963.1	GGTTGTGGGTGTGA
OQ190967.1	GGTTGTGGGTGTGA
AY900144.1	GGTTGTGGGTGTGA
AY900145.1	TGATATGGGGGTGT
KX056051.1	GGTTGTGGCGGTTG
AY900143.1	GGTGATGTTGGTGG
OM162080.1	TGTTGTGGGGGTGT
KX013463.1	TGATATGGGGGTGT
KY484032.1	TGATATGGGGGTGT
DQ211629.1	TGATATGGGGGTGT
KJ682808.1	GGTTGTTGGTGTGG
MW464962.1	GGTGATGTTGGTGG
DQ019222.1	GGTGATGTTGGTGG
DQ211637.1	GGTGATGTTGGTGG
PP894723.1	GGTGATGTGGGTGA
KY484047.1	GGTGATGTTGGTGG
OR047166.1	TGTGATGTGGGTGG
OR047156.1	TGTGATGTGGGTGG
OR047155.1	TGATATGGGGGTGT
KX013448.1	TGTTATGGGAGGGG
AY223476.1	TGTTATGGGAGGGG
KX458183.1	GGCTATGGAGGTGT
AY900142.1	GGCTATGGAGGTTG
JN572083.1	GGCTATAGAGGTGG
PP963972.1	GGTTGTGGGAGTAG
MH133308.1	GGTTGTGGGAGTAG
MH483985.1	GGTTGTGGGAGTAG
MW058029.1	GGTTGTGGGAGTAG
AY675511.1	GGTTGTGGGAGTAG
MH133302.1	GGTTGTGGGAGTAG
MH133305.1	GGTTGTGGGAGTAG
MH133311.1	GGTTGTGGGAGTAG
PP729065.1	GGTTGTGGGAGTAG
AY179962.1	GGCTATGGAGGTGA
OR047163.1	GGCTATGGAGGTGA
MH396647.1	GGCTATAGAGGTGG
MF511240.1	GGCTATGGAGGTTG
MH133299.1	GGTTGTGGGAGTAG
OM162103.1	AGCTATGGAGGTGG
MH396668.1	GGCTATAGAGGTGG
MH396659.1	GGCTATAGAGGTGG
MH396643.1	GGCTATAGAGGTGG
KX013454.1	GGCTATGGAGGTGA
MH396656.1	GGCTATAGAGGTGG
MH133278.1	GGTTGTGGGAGTAG
OR047148.1	GGCTATGGAGGTGA
OM162117.1	GGCTATAGAGGTGG
MH133281.1	GGTTGTGGGAGTAG
MH133284.1	GGTTGTGGGAGTAG
MH133293.1	GGTTGTGGGAGTAG
MH133290.1	GGTTGTGGGAGTAG
MH133287.1	GGTTGTGGGAGTAG
EU037902.1	GGTTGTGGGAGTAG
MH133296.1	GGTTGTGGGAGTAG
MG659726.1	GGCTATGGAGGTGA
OR047164.1	GGCTATGGAGGTGA
AB069671.1	GGCTATGGAGGTGA
AB069672.1	GGCTATGGAGGTGA
JN572086.1	GGCTATAGAGGTGG
OR047160.1	GGCTATGGAGGTGA
OR047154.1	GGCTATGGAGGTGA
MH396650.1	GGCTATAGAGGTGG
JN572085.1	GGCTATAGAGGTGG
AJ538197.2	GGCTATGGAGGTGA
PP963969.1	GGTTGTGGGAGTAG
MW464956.1	GGTGATAGGTGTGG
JN572084.1	GGCTATAGAGGTGG
OR047152.1	GGCTATGGAGGTGA
OL690430.1	GGTGATGGGTGTAG
MH396662.1	GGCTATAGAGGTGG
MG659723.1	GGCTATGGAGGTGA
MW464947.1	GGTGATAGGTGTGG
MW464965.1	GGTGATAGGTGTGG
MW464970.1	GGTGATAGGTGTGG
MW464983.1	GGTGATAGGTGTGG
MW464973.1	GGTGATAGGTGTGG
OR047149.1	GGCTATGGAGGTGA
OR047159.1	GGCTATGGAGGTGA
OR047157.1	GGCTATGGAGGTGA
OR047161.1	GGTTTTGGGCATGG
OR047150.1	GGTTTTGGGCATGG
OR823873.1	GGTTTTGGGCATGG
OM162046.1	GGTTTTGGGCATGG
KJ682805.1	GGTTTTGGGCATGG
OR047165.1	GGTTTTGGGCATGG
AF350448.1	GGTTTTGGGCATGG
AF350449.1	GGTTTTGGGCATGG
AB069669.1	GGTTTTGGGCATGG
AB069675.1	GGTTTTGGGCATGG
AF338470.1	GGTTTTGGGCATGG
AB069674.1	GGTTTTGGGCATGG
OR823875.1	GGTTTTGGGCATGG
DQ211636.1	GCTTATTGGTGTGG
GQ337054.1	GCTTATTGGTGTGG
PV091006.1	GCTTATGGCGGTTG
PV091008.1	GCTTATGGAGGTTG
PV091003.1	GCTTATGGCGGTTG
PV091004.1	GCTTATGGCGGTTG
PV091005.1	GCTTATGGCGGTTG
PP116319.1	GCTTATGGCGGTTG
KR092379.1	GCTTATGGCGGTTG
ON623081.1	GCTTATGGCGGTTG
MF511232.1	GCTTATGGCGGTTG
MN866147.1	GATTATGCTGGTGG
MF511235.1	AGTTATGGAGGTAG
MF547416.1	AGTTATGATGGTGG
MN811038.1	GGTGTCGGTGGTGG
KR814868.1	GGTGTTTGGGGGGG
OR047158.1	GTTGGTGGGGGAGG
OR047151.1	GTTGGTGGGGGAGG
OR047147.1	GTTGGTGGGGGAGG
KJ682806.1	GGCTGTTGGGGGGG
MK299339.1	GGTGTCGGTGGTGG
MK299345.1	GGTGTCGGTGGTGG
MF511238.1	GTGGCTGGGGGTGG
OR964940.1	GGAGAGGGGGATGG
OR964941.1	GGAGAGGGGGATGG
OR964942.1	GGAGAGGGGGATGG
ON500501.1	GGAGAGGGGGATGG
KJ682812.1	GGAGAGGGGGTTGG
MK299342.1	GGTGTCGGTGGTGG
KJ682811.1	GGAGAGGGGGCTGG
AF467769.2	GGAGAGGGGGATGG
DQ211633.1	GGAGAGGGGGCTGG
DQ211635.1	GGAGAGGGGGTTGG
MN811037.1	GGTGTCGGTGGTGG
KJ682809.1	GGCTGTTGGGGGGG
KY484038.1	GGGGCTGGGGTTGG
OL741595.1	GGGCTTGGGGGTGT
DQ211628.1	GGATTGGGGTGTGG
OM162089.1	AGTCTTGGGGGAGG
KX013445.1	GGCTGCGGAGGTGG
MN832722.1	AGCTGTGGGGGGGG

## Sheet: M-PQS-4715(-)
Table S3. The strains and seuqences used for the analysis of conservation.
Accession	Sequence
OP432044.1	GGGGGTGTCGGTGG
MN811038.1	GGGGGTGTCGGTGG
OR047162.1	GGAGTTGGGGGTGG
GU477490.1	GGTGGGCATGGTGC
AB069670.1	TGGGGGGGTGGTGG
AB069673.1	TGGGGGGGTGGTGG
GU477493.1	TGGGGGGGTGGTGG
KY354081.1	GGGGGTGTTGGAGT
MH688498.1	GGGGGTGTTGGAGT
DQ211626.1	GGCGGGGTTGCCAG
KY484026.1	GGCGGGGTTGCCAG
PP894723.1	GGCGGGGTTGCCAG
PV091003.1	GGTGGTGTTTGGGG
PV091004.1	GGTGGTGTTTGGGG
PV091005.1	GGTGGTGTTTGGGG
PV091006.1	GGTGGTGTTTGGGG
MW548496.1	GAAAAGGTTGGTGG
MW548498.1	GAAAAGGTTGGTGG
MW548495.1	GAAAAGGTTGGTGG
MW548497.1	GAAAAGGTTGGTGG
MW548499.1	GAAAAGGTTGGTGG
MN987248.1	GGTGGTGTTTGGGG
KX013475.1	GGTGGTGTTTGGGG
KR814868.1	GGTGGTGTTTGGGG
FJ562094.1	GGAGGGGGGGTTGT
MW464965.1	GGCAGCGGTGGTGG
OR047155.1	GGATGTGATGGAGG
PV091007.1	GCTGGGGCTGCTGG
AY900143.1	TGTGGGGTCGGTGA
KX056054.1	GCTGGGGCTGCTGG
PQ031239.1	GCTGGGGCTGCTGG
KR814872.1	GGGGGTGTTGTCGG
KX056057.1	GCTGGGGCTGCTGG
OR047158.1	GGCCGGAGTGGTGG
AY179961.1	GCTGGGGCTGCTGG
PQ031235.1	GCTGGGGCTGCTGG
MF511230.1	TGTGGTGTGGGTGG
OL741598.1	TGTGTGGTTGGTGG
MW464956.1	GGTGATGTTGGTGG
KX013487.1	GCTGGGGCTGCTGG
KX013454.1	GCTGGGGCTGTTGG
KX013466.1	GCTGGGGCTGCTGG
KX013478.1	GCTGGGGCTGCTGG
DQ211632.1	GGAGTGCTAGGTGG
KY362518.1	GGAGTGCTAGGTGG
KY362519.1	TGTGGCGTGGGTGG
OQ441061.1	GGTGATGTGGGTGG
KR814858.1	GCTGGGGCTGCTGG
MF511231.1	GCTGGGGCTGCTGG
KR814862.1	GCTGGGGCTGCTGG
KX013463.1	GCTGGGGCTGCTGG
KX013481.1	GCTGGGGCTGCTGG
KR814856.1	GCTGGGGCTGCTGG
KR814857.1	GCTGGGGCTGCTGG
KR814859.1	GCTGGGGCTGCTGG
KR814863.1	GCTGGGGCTGCTGG
KR814864.1	GCTGGGGCTGCTGG
KR814866.1	GCTGGGGCTGCTGG
KR814867.1	GCTGGGGCTGCTGG
KR814869.1	GCTGGGGCTGCTGG
KR814870.1	GCTGGGGCTGCTGG
KR814871.1	GCTGGGGCTGCTGG
KR814873.1	GCTGGGGCTGCTGG
KR814874.1	GCTGGGGCTGCTGG
DQ206448.1	GCTGGGGCTGCTGG
DQ211630.1	GCTGGGGCTGCTGG
DQ211631.1	GCTGGGGCTGCTGG
DQ211636.1	GCTGGGGCTGCTGG
GQ337054.1	GCTGGGGCTGCTGG
KR814860.1	GCTGGGGCTGCTGG
KR814861.1	GCTGGGGCTGCTGG
KR814865.1	GCTGGGGCTGCTGG
KU161584.1	GCTGGGGCTGATGG
KU161585.1	GCTGGGGCTGATGG
KX013469.1	GCTGGGGCTGCTGG
KX013472.1	GCTGGGGCTGCTGG
KX056051.1	GCTGGGGTTGCTGG
KX056060.1	GCTGGGGCTGCTGG
KY484029.1	GCTGGGGCTGCTGG
MF511233.1	GCTGGGGCTGCTGG
MW464947.1	GGTGATGTTGGTGG
MW464962.1	GGTGATGTTGGTGG
MW464970.1	GGTGATGTTGGTGG
MW464973.1	GGTGATGTTGGTGG
MW464983.1	GGTGATGTTGGTGG
MF511224.1	TGTGGTGTGGGTGG
ON623080.1	TGTGGTGTGGGTGG
ON623082.1	TGTGGTGTGGGTGG
DQ094832.1	GGTGACGTTGGTGG
KX013484.1	GGTGACGTTGGTGG
MF511225.1	TGTGGTGTGGGTGG
MF511226.1	TGTGGTGTGGGTGG
MF511229.1	TGTGGTGTGGGTGG
MF511234.1	TGTGGTGTGGGTGG
ON623085.1	TGTGGTGTGGGTGG
ON755121.1	TGTGGTGTGGGTGG
OQ190963.1	GGAGGGGTTTGGTG
DQ019222.1	TGTGGGGTCGGTGA
DQ211637.1	TGTGGGGTCGGTGA
KY484047.1	TGTGGGGTCGGTGA
KX458183.1	GGAGGGGTTGGTGG
OQ190967.1	GGAGGGGTTTGGTG
OR047157.1	GGAGGGGTTGGTGG
DQ211629.1	GGAGGGGTCACTGG
KY484032.1	GGAGGGGTCACTGG
AY900141.1	GGAGGGGTTGGTGG
AY900142.1	GGAGGGGTTGGTGG
OP345189.1	GGAGGGGTTGTTGG
OP345195.1	GGAGGGGCTGTTGG
DQ446215.1	GGAGGGGTTGTTGG
PP894743.1	GGAGGGGTTGGTGG
PP894744.1	GGAGGGGTTGGTGG
PV091008.1	TGAAGGGTTGGTGT
OR047159.1	GGAGGGGTCGGTGG
PP894745.1	GGAGGGGTTGGTGG
AY900144.1	GGAGGGGGTTGGTG
OM162046.1	GGTTGTGTTGGGGG
KJ682806.1	GGGGGGGGGGATGG
MN832722.1	GGGGGCGTGGGTTG
PP894741.1	GGAGGGGTTGGTGG
U39455.2	GGAGGGGTTGGTGG
OR047153.1	GGTGTGGCTGTTGG
OR964937.1	GGAGGGGTTGTTGG
PP894725.1	GGAGGGGTTGGTGG
JN572083.1	GGAGGGGTTGATAG
OR964936.1	GTGGGGGCTGTTGG
PQ523726.1	GGAGGGGTTGTTGG
MK299339.1	AGGGGTGTCGGTGG
MK299345.1	AGGGGTGTCGGTGG
PP894726.1	GGAGGGGTTGGTGG
PQ463983.1	GGAGGGGTTGGTGG
MF511238.1	GGAGGTGTTGGGGT
OR964934.1	GGAGGGGCTGTTGG
PP963972.1	TGGGGGGTTGGTGT
MH133308.1	TGGGGGGTTGGTGT
OM162106.1	GTGGGGGCTGTTGG
OM162109.1	GGAGGGGTTGTTGG
OM162126.1	GGAGGGGTTGTTGG
MH396674.1	GAAGGGATTGTTGG
MH483985.1	TGGGGGGTTGGTGT
MN811036.1	GGAGGTGTCAGTGG
MW058029.1	TGGGGGGTTGGTGT
AY675511.1	TGGGGGGTTGGTGT
AY900145.1	GGAGGGGTCACTGG
MH133302.1	TGGGGGGTTGGTGT
MH133305.1	TGGGGGGTTGGTGT
MH133311.1	TGGGGGGTTGGTGT
MN866126.1	GAAGGGGTTGTTGG
PP729065.1	TGGGGGGTTGGTGT
OQ866632.1	TGGGGGGTTGGTGT
OR823874.1	GTCGGGGTTGGACG
AY179962.1	AGAGGGGATGATGG
OR047149.1	GGAGGGGTTGGTGG
MH396647.1	GGAGGGGTTGATAG
MN866135.1	GAAGGGGTTGTTGG
MW298546.1	AGAAGGGTTGTTGG
OM162080.1	GGAGGGGTTGTTGG
OM162120.1	GGAGGGGTTGTTGG
OR047163.1	GGAGGGGTTGGTGG
PV135958.1	TGTGGGGTTGTCGG
MN866174.1	GAAGGGGTTGTTGG
MN689740.1	GGAGGGGTTGATGG
MF511240.1	GGAGGGGTTGGTGG
MN866188.1	GGAGGGGTTGTTGG
OM162031.1	GGAGGGGTTGTTGG
OM162077.1	GGAGGGGTTGTTGG
OM162100.1	GGAGGGGTTGTTGG
OR964940.1	GGAGGTGTTGGGGT
PP116319.1	TGGGGGGTTGGTGC
MH133299.1	TGGGGGGTTGGTGT
MN866168.1	GGAGGGGTTGTTGG
MN866180.1	GAAGGGGTTGTTGG
MN866196.1	AGAGGGGTTGTGGG
MN866207.1	AGAGGGGTTGTGGG
MW298540.1	GAAGGGGTTGTTGG
MW298541.1	GAAGGGGTTGTTGG
MW298542.1	GAAGGGGTTGTTGG
MW298544.1	GAAGGGGTTGTTGG
MW298545.1	AGAGGGGTTGTGGG
MF511228.1	TGGGGGGTTGGTGT
MN866165.1	GAAGGGGTTGTTGG
OL774850.1	GGAGGGGTTGGTGA
OM162055.1	GGAAGGGTTGTTGG
OR964935.1	GGAGGGGGGGATGG
PV126633.1	GGAGAGGCTGCAGG
KX013457.1	GGAGGGGGTTGGTG
MH396668.1	GGAGGGGTTGATAG
MN866162.1	GGAGGGGTTGTTGG
OM162040.1	GGAGGGGTTGTTGG
OR964939.1	GAAGGGGTTGTTGG
KX013451.1	GGAGGGGTTGGTGG
KX013460.1	GGAGGGGGTTGGTG
MG659723.1	GAGGGGGTTGGTGG
MH483988.1	GGAGGGGTTGGTGG
MN135943.1	GGAGGGGTTGTTGG
MN866156.1	GAAGGGGTTGTTGG
OM162049.1	GGAGGGGTTGTTGG
OM162086.1	GGAAGGGTTGTTGG
OR964938.1	GGAGGGGTCGTTGG
PQ523724.1	GGAGGGGTTGTTGG
OL774841.1	GGGGGGGGGGATGG
OM162103.1	GGAGAGGGGGATGG
OM162123.1	GGAGGGGTTGTTGG
KX013445.1	GATGGGGTTGGTGT
MH396643.1	GGAGGGGTTGATAG
MH396659.1	GGAGGGGTTGATAG
MH396662.1	GGAGGGGTTGATAG
MH461098.1	GGAGGGGTTGTTGG
MN866159.1	GAAGGGGTTGTTGG
MN866189.1	GGAGGGGTTGTTGG
MN866198.1	GGAGGGGTTGTTGG
MN866201.1	AGAGGGGTTGTGGG
MN866213.1	AGAGGGGTTGTGGG
MN930412.1	GGAGGGGTTGATGG
MN930413.1	GAAGGGGTTGTTGG
MN930414.1	GAAGGGGTTGTTGG
OM162034.1	GGAGGGGTTGTTGG
OM162061.1	GGAAGGGTTGTTGG
OM162064.1	GGAAGGGTTGTTGG
OM162067.1	GGAGGGGTTGTTGG
OM162129.1	GGAGGGGTTGTTGG
OQ633003.1	GGAGGCGTCTGAGG
OR964932.1	GGAGGGGTTGTTGG
OR964933.1	GGAGGGGTTGTTGG
MN866144.1	GAAGGGGTTGTTGG
MN866150.1	GAAGGGGTTGTTGG
MN866153.1	GAAGGGGTTGTTGG
MN866173.1	GAAGGGGTTGTTGG
MN866183.1	GGAGGGGTTGTTGG
MN866210.1	AGAGGGGTTGTGGG
MN930417.1	GAAGGGGTTGTTGG
MN930419.1	GAAGGGGTTGTTGG
OM162058.1	GGAGGGGTTGTTGG
OM162097.1	GGAAGGGTTGTTGG
DQ211628.1	CTGGGGGCTGGTGG
MF511235.1	GGAGGGGTTGGTAG
PP894727.1	CAGGGGGCTGGTGG
MN866141.1	GAAGGGGTTGTTGG
MN930415.1	GAAGGGGTTGTTGG
OL741592.1	GGGGGGGTTGATGG
OR964941.1	GGAGAGGGGGATGG
OR964942.1	GGAGAGGGGGATGG
SPUD8_81	GGAGGGGTTGGTGG
MH396656.1	GGAGGGGTTGATAG
MN811037.1	GGTGTCGGTGGTGG
MN866138.1	GAAGGGGTTGTTGG
MN866177.1	GAAGGGGTTGTTGG
MN930416.1	GAAGGGGTTGTTGG
MN930418.1	GAAGGGGTTGTTGG
SPU264_84	GGGGGGGGGGATGG
HQ378185.1	GGAGGAGTTTGTGG
KX013448.1	GGAGGGGATGATGG
KY484038.1	GGTTGGGCTGCTGG
MF289415.1	GGAGGGGTTGTTGG
MH133278.1	TGGGGGGTTGGTGT
ON500501.1	GGAGAGGGGGATGG
OR047151.1	GTCGGGGTTGGACG
MF289418.1	GGAGGGGTTGTTGG
MN866132.1	GAAGGGGTTGTTGG
OR047147.1	GGCCGGAGTGGTGG
OR047148.1	GGAGGGGTTGGTGG
OR047152.1	GGAGGGGTTGGTGG
JN572084.1	GGAGGGGTTGATAG
MF287637.1	GGAGGGGTTGGTGG
MK299342.1	GGTGTCGGTGGTGG
OM162117.1	GGAGGGGTTGATGG
PP894724.1	GGAGGGGTTGGTGG
PP894728.1	GGAGGGGTTGGTGG
PP894742.1	GGAGGGGTTGGTGG
AJ538197.2	GAAGGGGTTGGTGG
DQ157174.1	GGAGGGGTTGGTGG
JN572085.1	GGGGGGGTTGATAG
MH396650.1	GGAGGGGTTGATAG
OM162073.1	GGAGGGGTTGTTGG
PP963969.1	TGGGGGGTTGGTGT
AB069671.1	GGAGGGGTTGGTGG
AB069672.1	GGATGGGTTGGTGG
AF467768.2	GGAGGGGTTGGTGG
AF467769.2	GAGGGGGATGGTGT
AJ538199.1	GGAGGGGTTGTTGG
AY223476.1	GGAGGGGATGATGG
DQ157175.1	GGAGGGGTTGGTGG
DQ211633.1	GAGGGGGCTGGTGT
DQ211634.1	GGAGGGGTTGGTGG
DQ211635.1	GAGGGGGTTGGTGT
HM452306.1	GGAGGGGTTGTTGG
HQ378184.1	GGAGGAGTTTGTGG
HQ378187.1	GGAGGGGTTGGTGG
JN572086.1	GGAGGGGTTGATAG
KC867273.1	GAAGGGGTTGTTGG
KJ682807.1	GGGGGGGATGGTGT
KY484035.1	GGAGGGGTTGGTGG
KY484042.1	GGAGGGGTTGGTGG
KY484045.1	GGAGGGGTTGGTGG
MF547416.1	GGAGGGGTTGGTGG
MH396653.1	GGAGGGGTTGTTGG
MK442894.1	GGAGGGGTTGGTGG
OM162037.1	GGAGGGGTTGTTGG
OR047154.1	GGAGGGGTTGGTGG
OR047160.1	GGAGGGGTTGGTGG
OR047164.1	GGAGGGGTTGGTGG
DQ446216.1	GGAGGGGCTGTTGG
EU037902.1	TGGGGGGTTGGTGT
KJ682805.1	GGGGGGGATGGTGT
KJ682808.1	GGAGGGGATGGTGT
KJ682809.1	GGGGGGGATGGTGT
KJ682810.1	GGGGGGGATGGTGT
KJ682811.1	GAGGGGGCTGGTGT
KJ682812.1	GAGGGGGTTGGTGT
KJ682813.1	GGAGGGGTTTGTGA
KJ682814.1	GGAGGGGTTGGTAG
KR092379.1	TGGGGGGTTGGTGT
KX238957.1	GGAGGGGTTGGTGG
KY213713.1	GGAGGGGCTGTTGG
MF511227.1	TGGGGGGTTGGTGT
MF511232.1	TGGGGGGTTGGTGT
MG516212.1	GTTGTGGCTGGTGG
MG659726.1	GAGGGGGTTGGTGG
MH133281.1	TGGGGGGTTGGTGT
MH133284.1	TGGGGGGTTGGTGT
MH133287.1	TGGGGGGTTGGTGT
MH133290.1	TGGGGGGTTGGTGT
MH133293.1	TGGGGGGTTGGTGT
MH133296.1	TGGGGGGTTGGTGT
MN866129.1	GAAGGGGTTGTTGG
OM162028.1	GGAGGGGTTGTTGG
OM162043.1	GGAGGGGTTGTTGG
OM162052.1	GGAGGGGTTGTTGG
OM162070.1	GGAGGGGTTGTTGG
OM162083.1	GGAAGGGTTGTTGG
OM162094.1	GGAGGGGTTGTTGG
OM162114.1	GGAGGGGTTGTTGG
ON623081.1	TGGGGGGTTGGTGT
ON623083.1	TGGGGGGTTGGTGT
ON623084.1	TGGGGGGTTGGTGT
ON668033.1	TGGGGGGTTGGTGT
ON668034.1	TGGGGGGTTGGTGT
ON668035.1	TGGGGGGTTGGTGT
OR047156.1	GGAGGGGTTGGTGG
OR047166.1	GGAGGGGTTGGTGG
MN866147.1	GAAGGGGTTGTTGG
PP894722.1	GGAGGGGTTGGTGG

## Sheet: M-PQS-1664(+)
Table S3. The strains and seuqences used for the analysis of conservation.
Accession	Sequence
KY213713.1	GGTGTTGGGGTGTAGGGACTGG
OQ190963.1	GGTGTTGGGGGGTAGGGACTGG
OQ190967.1	GGTGTTGGGGGGTAGGGACTGG
OP345189.1	GGTGCTGGGGTGTAGGGACTGG
AY900141.1	GGTGCTGGGGTGTAGGGACTGG
OP345195.1	GGTGCTGGGGTGTAGGGACTGG
DQ446215.1	GGTGCTGGGGTGTAGGGACTGG
PP894743.1	GGTGCTGGGGTGTAGGGACTGG
PP894744.1	GGTGCTGGGGTGTAGGGACTGG
PP894745.1	GGTGCTGGGGTGTAGGGACTGG
PP894741.1	GGTGCTGGGGTGTAGGGACTGG
U39455.2	GGTGCTGGGGTGTAGGGACTGG
PP894725.1	GGTGCTGGGGTGTAGGGACTGG
JN572083.1	GGTGCTGGGGTGTAGGGACTGG
PQ523726.1	GGTGCTGGGGTGTAGGGACTGG
PP894726.1	GGTGCTGGGGTGTAGGGACTGG
PQ463983.1	GGTGCTGGGGTGTAGGGACTGG
OR964934.1	GGTGCTGGGGTGTAGGGACTGG
OM162109.1	GGTGCTGGGGTGTAGGGACTGG
OM162126.1	GGTGCTGGGGTGTAGGGACTGG
MH396674.1	GGTGCTGGGGTGTAGGGACTGG
MN866126.1	GGTGCTGGGGTGTAGGGACTGG
OM162080.1	GGTGCTGGGGTGTAGGGACTGG
MW298546.1	GGTGCTGGGGTGTAGGGACTGG
OM162120.1	GGTGCTGGGGTGTAGGGACTGG
MN866135.1	GGTGCTGGGGTGTAGGGACTGG
MH396647.1	GGTGCTGGGGTGTAGGGACTGG
MN866174.1	GGTGCTGGGGTGTAGGGACTGG
MN689740.1	GGTGCTGGGGTGTAGGGACTGG
OM162031.1	GGTGCTGGGGTGTAGGGACTGG
OM162100.1	GGTGCTGGGGTGTAGGGACTGG
MN866188.1	GGTGCTGGGGTGTAGGGACTGG
OM162077.1	GGTGCTGGGGTGTAGGGACTGG
MN866180.1	GGTGCTGGGGTGTAGGGACTGG
MW298545.1	GGTGCTGGGGTGTAGGGACTGG
MW298544.1	GGTGCTGGGGTGTAGGGACTGG
MW298542.1	GGTGCTGGGGTGTAGGGACTGG
MN866207.1	GGTGCTGGGGTGTAGGGACTGG
MW298541.1	GGTGCTGGGGTGTAGGGACTGG
MN866196.1	GGTGCTGGGGTGTAGGGACTGG
MN866168.1	GGTGCTGGGGTGTAGGGACTGG
MW298540.1	GGTGCTGGGGTGTAGGGACTGG
MN866165.1	GGTGCTGGGGTGTAGGGACTGG
OL774850.1	GGTGCTGGGGTGTAGGGACTGG
OR964936.1	GGTGCTGGGGTGTAGGGACTGG
OM162055.1	GGTGCTGGGGTGTAGGGACTGG
MN866162.1	GGTGCTGGGGTGTAGGGACTGG
OR964939.1	GGTGCTGGGGTGTAGGGACTGG
MH396668.1	GGTGCTGGGGTGTAGGGACTGG
MN866156.1	GGTGCTGGGGTGTAGGGACTGG
MN135943.1	GGTGCTGGGGTGTAGGGACTGG
OM162086.1	GGTGCTGGGGTGTAGGGACTGG
MH483988.1	GGTGCTGGGGTGTAGGGACTGG
OM162049.1	GGTGCTGGGGTGTAGGGACTGG
PQ523724.1	GGTGCTGGGGTGTAGGGACTGG
OR964938.1	GGTGCTGGGGTGTAGGGACTGG
OM162123.1	GGTGCTGGGGTGTAGGGACTGG
OR964933.1	GGTGCTGGGGTGTAGGGACTGG
OM162061.1	GGTGCTGGGGTGTAGGGACTGG
OM162129.1	GGTGCTGGGGTGTAGGGACTGG
MN866213.1	GGTGCTGGGGTGTAGGGACTGG
MH396659.1	TGTGCTGGGGTGTAGGGACTGG
OM162064.1	GGTGCTGGGGTGTAGGGACTGG
MN930413.1	GGTGCTGGGGTGTAGGGACTGG
MN930412.1	GGTGCTGGGGTGTAGGGACTGG
OM162034.1	GGTGCTGGGGTGTAGGGACTGG
MN866159.1	GGTGCTGGGGTGTAGGGACTGG
MN866189.1	GGTGCTGGGGTGTAGGGACTGG
OR964932.1	GGTGCTGGGGTGTAGGGACTGG
MN866201.1	GGTGCTGGGGTGTAGGGACTGG
MN866198.1	GGTGCTGGGGTGTAGGGACTGG
MH461098.1	GGTGCTGGGGTGTAGGGACTGG
MH396643.1	GGTGCTGGGGTGTAGGGACTGG
MN930414.1	GGTGCTGGGGTGTAGGGACTGG
OM162097.1	GGTGCTGGGGTGTAGGGACTGG
MN930417.1	GGTGCTGGGGTGTAGGGACTGG
OM162058.1	GGTGCTGGGGTGTAGGGACTGG
MN866210.1	GGTGCTGGGGTGTAGGGACTGG
MN866173.1	GGTGCTGGGGTGTAGGGACTGG
MN866150.1	GGTGCTGGGGTGTAGGGACTGG
MN866183.1	GGTGCTGGGGTGTAGGGACTGG
MN866153.1	GGTGCTGGGGTGTAGGGACTGG
MN866144.1	GGTGCTGGGGTGTAGGGACTGG
MN930419.1	GGTGCTGGGGTGTAGGGACTGG
MF511235.1	GGTGCTGGGGTGTAGGGACTGG
MN866141.1	GGTGCTGGGGTGTAGGGACTGG
SPUD8_81	GGTGCTGGGGTGTAGGGACTGG
MN930415.1	GGTGCTGGGGTGTAGGGACTGG
MN866138.1	GGTGCTGGAGTGTAGGGACTGG
MH396656.1	GGTGCTGGGGTGTAGGGACTGG
MN866177.1	GGTGCTGGGGTGTAGGGACTGG
MN930418.1	GGTGCTGGGGTGTAGGGACTGG
MN930416.1	GGTGCTGGGGTGTAGGGACTGG
HQ378185.1	GGTGCTGGGGTGTAGGGACTGG
MF289418.1	GGTGCTGGGGTGTAGGGACTGG
MN866132.1	GGTGCTGGGGTGTAGGGACTGG
PP894724.1	GGTGCTGGGGTGTAGGGACTGG
PP894728.1	GGTGCTGGGGTGTAGGGACTGG
OM162073.1	GGTGCTGGGGTGTAGGGACTGG
MK442894.1	GGTGCTGGGGTGTAGGGACTGG
OM162037.1	GGTGCTGGGGTGTAGGGACTGG
MH396653.1	GGTGCTGGGGTGTAGGGACTGG
OM162043.1	GGTGCTGGGGTGTAGGGACTGG
OM162083.1	GGTGCTGGGGTGTAGGGACTGG
DQ446216.1	GGTGCTGGGGTGTAGGGACTGG
MN866129.1	GGTGCTGGGGTGTAGGGACTGG
OM162070.1	GGTGCTGGGGTGTAGGGACTGG
OM162094.1	GGTGCTGGGGTGTAGGGACTGG
OM162052.1	GGTGCTGGGGTGTAGGGACTGG
OM162114.1	GGTGCTGGGGTGTAGGGACTGG
PP894722.1	GGTGCTGGGGTGTAGGGACTGG
MN866147.1	GGTGCTGGGGTGTAGGGACTGG
OM162028.1	GGTGCTGGGGTGTAGGGACTGG
OM162106.1	GGTGCTGGGGTGTAGGGACTGG
KX238957.1	GGTGCTGGGGTGTAGGGACTGG
KJ682814.1	GGTGCTGGGGTGTAGGGACTGG
KJ682813.1	GGTGCTGGGGTGTAGGGACTGG
MF547416.1	GGTGCTGGGGTGTAGGGACTGG
AF467768.2	GGTGCTGGGGTGTAGGGACTGG
HM452306.1	GGTGCTGGGGTGTAGGGACTGG
DQ211634.1	GGTGCTGGGGTGTAGGGACTGG
HQ378184.1	GGTGCTGGGGTGTAGGGACTGG
KY484035.1	GGTGCTGGGGTGTAGGGACTGG
DQ157175.1	GGTGCTGGGGTGTAGGGACTGG
KY484042.1	GGTGCTGGGGTGTAGGGACTGG
HQ378187.1	GGTGCTGGGGTGTAGGGACTGG
KY484045.1	GGTGCTGGGGTGTAGGGACTGG
KC867273.1	GGTGCTGGGGTGTAGGGACTGG
JN572086.1	GGTGCTGGGGTGTAGGGACTGG
DQ157174.1	GGTGCTGGGGTGTAGGGACTGG
JN572085.1	GGTGCTGGGGTGTAGGGACTGG
MH396650.1	GGTGCTGGGGTGTAGGGACTGG
MF287637.1	GGTGCTGGGGTGTAGGGACTGG
PP894742.1	GGTGCTGGGGTGTAGGGACTGG
JN572084.1	GGTGCTGTGGTGTAGGGACTGG
MW464956.1	GGTGTTGGGGGGTAGGGACTGG
AJ538199.1	GGTGCTGGGGTGTAGGGACTGG
MF289415.1	GGTGCTGGGGTGTAGGGACTGG
OL741592.1	GGTGCTGGGGTGTAGGGACTGG
OL690430.1	GGTGTTGGGGGGTAGGGACTGG
MH396662.1	GGTGCTGGGGTGTAGGGACTGG
MW464973.1	GGTGTTGGGGGGTAGGGACTGG
MW464970.1	GGTGTTGGGGGGTAGGGACTGG
MW464947.1	GGTGTTGGGGGGTAGGGACTGG
MW464965.1	GGTGTTGGGGGGTAGGGACTGG
MW464983.1	GGTGTTGGGGGGTAGGGACTGG
KX013484.1	GGTGTTGGGGAGTAGGGACTGG
DQ094832.1	GGTGTTGGGGAGTAGGGACTGG
OR047149.1	GGTGCTGGGGTGTGGGGACTGG
OR964937.1	GGTGTTGGGGAGTGGGGACTGG
AY900143.1	GGTGCTGGGGAGTAGGGACTGG
KX013451.1	GGTGCTGGGGTGTGGGGACTGG
OM162117.1	GGTGTTGGGGGGTGGGGACTGG
KY354081.1	GGTGTTGGGGGGTGGGGACTGG
AB069673.1	GGTGTTGGGGGGTGGGGACTGG
MH688498.1	GGTGTTGGGGGGTGGGGACTGG
AB069670.1	GGTGTTGGGGGGTGGGGACTGG
GU477493.1	GGTGTTGGGGGGTGGGGACTGG
FJ562094.1	GGTGTTGGGGAGTGGGGACTGG
DQ019222.1	GGTGTTGGGGAGTGGGGACTGG
DQ211637.1	GGTGTTGGGGAGTGGGGACTGG
KY484047.1	GGTGCTGGGGTGTAGGAACTGG
AY900142.1	GGTGCTGGGGTGTAGGAACTGG
OM162067.1	GGTGCTGGGGAGTGGGGACTGG
KX458183.1	GGTGTTGGGGGGTGGGAACTGG
MW548499.1	GGTGCTGGGGTGTTGGAACTGG
PV135958.1	GGTGCTGGGGAGTAGGAACTGG
KX013445.1	GGTGTTGGGGAGTCGGCACTGG
MW548497.1	GGTGTTGGGGAGTCGGCACTGG
MW548495.1	GGTGTTGGGGGGTGGGAACTGG
MW548498.1	GGTGCTGGGGAGTAGGAACTGG
MW548496.1	GGTGTTGGGGGGTTGGAACTGG
MG516212.1	GGTGTTGGGGGGTTGGAACTGG
MN811037.1	GGTGTTGGGGAGTCGGCACTGG
PP025039.1	GGTGCTGGGGAGTAGGAACTGG
PV126633.1	GGTGTTGGGGAGTTGGCACTGG
PV091007.1	GGTGTTGGGGAGTCGGCACTGG
AY900145.1	GGTGCTGGGGAGTAGGAACTGG
KJ682806.1	GGTGCTGGGGAGTAGGAACTGG
OP345192.1	GGTGCTGGGGAGTAGGAACTGG
MF511230.1	GGTGTTGGGGGGTGGGCACTGG
MK299339.1	GGTGTTGGGGAGTCGGCACTGG
MK299345.1	GGTGTTGGGGAGTCGGCACTGG
OR047161.1	GGTGCTGGGGAGTAGGAACTGG
KY362519.1	GGTGTTGGGGAGTCGGCACTGG
OR964935.1	GGTGCTGGGGAGTAGGAACTGG
OL774841.1	GGTGCTGGGGAGTAGGAACTGG
OL741595.1	GGTGTTGGGGAGTCGGCACTGG
KX013487.1	GGTGCTGGGGAGTAGGAACTGG
MF511224.1	GGTGCTGGGGAGTAGGAACTGG
MF511238.1	GGTGCTGGGGAGTAGGAACTGG
OR047150.1	GGTGCTGGGGAGTAGGAACTGG
SPU264_84	GGTGCTGGGGAGTAGGAACTGG
KX013478.1	GGTGCTGGGGAGTAGGTACTGG
ON500501.1	GGTGCTGGGGAGTAGGAACTGG
KX013466.1	GGTGCTGGGGAGTAGGAACTGG
OL741598.1	GGTGCTGGGGAGTAGGAACTGG
OR823873.1	GGTGCTGGGGAGTAGGAACTGG
KR814858.1	GGTGCTGGGGAGTAGGAACTGG
KR814862.1	GGTGCTGGGGAGTAGGAACTGG
KX013481.1	GGTGCTGGGGAGTAGGAACTGG
ON623082.1	GGTGCTGGGGAGTAGGAACTGG
ON623080.1	GGTGCTGGGGAGTAGGAACTGG
KR814863.1	GGTGCTGGGGAGTAGGAACTGG
KR814864.1	GGTGCTGGGGAGTAGGAACTGG
KR814867.1	GGTGCTGGGGAGTAGGAACTGG
KR814869.1	GGTGCTGGGGAGTAGGAACTGG
KR814870.1	GGTGCTGGGGAGTAGGAACTGG
KR814874.1	GGTGCTGGGGAGTAGGAACTGG
KR814856.1	GGTGCTGGGGAGTAGGAACTGG
KR814865.1	GGTGTTGGGGAGTCGGCACTGG
MF511225.1	GGTGTTGGGGAGTCGGCACTGG
ON623085.1	GGTGTTGGGGAGTCGGCACTGG
ON755121.1	GGTGTTGGGGGGTCGGCACTGG
DQ206448.1	GGTGTTGGGGAGTCGGCACTGG
MF511226.1	GGTGTTGGGGGGTCGGCACTGG
MF511229.1	GGTGTTGGGGAGTCGGCACTGG
MF511234.1	GGTGTTGGGGAGTCGGCACTGG
DQ211631.1	GGTGTTGGGGAGTCGGCACTGG
KR814860.1	GGTGTTGGGGAGTCGGCACTGG
KJ682808.1	GGTGTTGGGGAGTCGGCACTGG
KJ682809.1	GGTGTTGGGGAGTCGGCACTGG
KJ682810.1	GGTGTTGGGGAGTCGGCACTGG
KJ682811.1	GGTGTTGGGGAGTCGGCACTGG
OM162046.1	GGTGTTGGGGAGTCGGCACTGG
KJ682812.1	GGTGTTGGGGAGTCGGCACTGG
KJ682805.1	GGTGTTGGGGAGTCGGCACTGG
AF338470.1	GGTGTTGGGGAGTCGGCACTGG
KJ682807.1	GGTGTTGGGGAGTCGGCACTGG
KY484032.1	GGTGTTGGGGGGTCGGCACTGG
AF350449.1	GGTGTTGGGGGGTCGGCACTGG
AB069675.1	GGTGTTGGGGGGTGGGAACTGG
AB069674.1	GGTGTTGGGGGGTGGGAACTGG
DQ211629.1	GGTGTTGGGGGGTGGGAACTGG
AF467769.2	GGTGTTGGGGGGTGGGAACTGG
MN832722.1	GGTGTTGGGGGGTGGGAACTGG
OR047165.1	GGTGTTGGGGGGTGGGAACTGG
AF350448.1	GGTGTTGGGGGGTTGGAACTGG
AB069669.1	GGTGTTGGGGGGTGGGAACTGG
DQ211633.1	GGTGTTGGGGGGTGGGAACTGG
DQ211635.1	GGTGTTGGGGAGTTGGAACTGG
MW298543.1	GGTGTTGGGGAGTTGGAACTGG
PQ523725.1	GGTGTTGGGGGGTGGGAACTGG
MH396671.1	GGTGTTGGGGGGTGGGAACTGG
OQ441061.1	GGTGTTGGGGGGTGGGAACTGG
MN866193.1	GGTGTTGGGGGGTGGGAACTGG
MN866206.1	GGTGTTGGGGAGTCGGCACTGG
MK299342.1	GGTGTTGGGGGGTGGGAACTGG
MN930411.1	GGTGTTGGGGAGTCGGCACTGG
MN866218.1	GGTGTTGGGGAGTCGGCACTGG
PP894727.1	GGTGCTGGGGAGTAGGAACCGG
DQ211628.1	GGTGCTGGGGAGTAGGAACCGG
OM162089.1	GGTGCTGGGGAGTAGGAACCGG
KY484026.1	GGTGCTGGGGAGTAGGAACCGG
PP894723.1	GGTGCTGGGGAGTAGGAACCGG
DQ211626.1	GGTGCTGGGGAGTAGGAACCGG
OR823875.1	GGTGCTGGGGAGTAGGAACCGG
MH396665.1	GGTGCTGGGGAGTGGGAACTGG
OR047155.1	GGTGCTGGGGAGTAGGAACCGG
OR047162.1	GGTGCTGGGGAGTGGGAACTGG
AY900144.1	GGTGCTGGGGAGTGGGAACTGG
OQ633003.1	GGTGCTGGGGAGTGGGAACTGG
AY179962.1	GGTGTTGGGGAGTTGGCACCGG
OR047163.1	GGTGCTGGGGAGTAGGAACCGG
KX013457.1	GGTGCTGGGGAGTGGGAACTGG
KX013460.1	GGTGCTGGGGAGTGGGAACTGG
KX013454.1	GGTGCTGGGGAGTAGGAACCGG
KX013448.1	GGTGCTGGGGAGTAGGAACCGG
OR047148.1	GGTGCTGGGGAGTAGGAACCGG
GU477490.1	GGTGCTGGGGAGTGGGAACTGG
MG659726.1	GGTGTTGGGGAGTCGGCACCGG
OR047156.1	GGTGCTGGGGAGTAGGAACCGG
OR047166.1	GGTGCTGGGGAGTAGGAACCGG
AB069671.1	GGTGTTGGGGAGTTGGCACCGG
OR047154.1	GGTGTTGGGGAGTTGGCACCGG
OR047160.1	GGTGCTGGGGAGTGGGAACTGG
OR047164.1	GGTGCTGGGGAGTAGGAACCGG
AB069672.1	GGTGTTGGGGAGTCGGCACCGG
AY223476.1	GGTGCTGGGGAGTAGGAACCGG
OR047152.1	GGTGTTGGGGAGTCGGCACCGG
MG659723.1	GGTGCTGGGGAGTAGGAACCGG
MW464962.1	GGTGCTGGGGAGTAGGAACCGG
OR047159.1	GGTGCTGGGGAGTAGGAACCGG
OR047157.1	GGTGCTGGGGAGTAGGAACCGG
PV091003.1	GGTGCTGGGGAGTAGGAACCGG
PV091004.1	GGTGCTGGGGAGTAGGAACCGG
PV091005.1	GGTGCTGGGGAGTAGGAACCGG
PV091006.1	GGTGCTGGGGAGTAGGAACCGG
PV091008.1	GGTGCTGGGGAGTAGGAACCGG
KX056054.1	GGTGCTGGGGAGTAGGAACCGG
PQ031239.1	GGTGCTGGGGAGTAGGAACCGG
KX056057.1	GGTGCTGGGGAGTAGGAACCGG
MH133308.1	GGTGCTGGGGAGTAGGAACCGG
MH483985.1	GGTGCTGGGGAGTAGGAACCGG
MW058029.1	GGTGCTGGGGAGTAGGAACCGG
OR964940.1	GGTGCTGGGGAGTAGGAACCGG
PQ031235.1	GGTGCTGGGGAGTGGGAACTGG
MH133305.1	GGTGCTGGGGAGTGGGAACTGG
MH133311.1	GGTGCTGGGGAGTGGGAACTGG
OQ866632.1	GGTGCTGGGGAGTGGGAACTGG
MN987248.1	GGTGCTGGGGAGTGGGAACTGG
PP116319.1	GGTGCTGGGGAGTAGGAACCGG
MH133299.1	GGTGCTGGGGAGTAGGAACCGG
OM162103.1	GGTGCTGGGGAGTAGGAACCGG
MF511228.1	GGTGCTGGGGAGTGGGAACTGG
MN811036.1	GGTGCTGGGGAGTAGGAACCGG
KX013475.1	GGTGCTGGGGAGTAGGAACCGG
OR964941.1	GGTGCTGGGGAGTAGGAACCGG
OR964942.1	GGTGCTGGGGAGTAGGAACCGG
MH133278.1	GGTGCTGGGGAGTAGGAACCGG
KR814868.1	GGTGCTGGGGAGTAGGAACCGG
KY362518.1	GGTGCTGGGGAGTGGGAACTGG
MF511231.1	GGTGCTGGGGAGTAGGAACCGG
DQ211632.1	GGTGCTGGGGAGTGGGAACTGG
KX013463.1	GGTGTTGGGGGGTTGGAACAGG
KR814866.1	GGTGTTGGGGGGTGGGAACCGG
KR814871.1	GGTGCTGGGAAGTAGGAACTGG
KR814872.1	GGTGCTGGGGAGTAGGAACCGG
KR814873.1	GGTGCTGGGGAGTAGGAACCGG
KR814857.1	GGTGCTGGGGAGTAGGAACCGG
KR814859.1	GGTGCTGGGGAGTAGGAACCGG
KU161584.1	GGTGCTGGGGAGTAGGAACCGG
KU161585.1	GGTGCTGGGGAGTAGGAACCGG
KX013469.1	GGTGCTGGGGAGTAGGAACCGG
KX013472.1	GGTGCTGGGGAGTAGGAACCGG
KX056051.1	GGTGCTGGGGAGTAGGAACCGG
KX056060.1	GGTGCTGGGGAGTAGGAACCGG
ON668033.1	GGTGCTGGGGAGTAGGAACCGG
KY484029.1	GGTGCTGGGGAGTAGGAACCGG
ON668034.1	GGTGCTGGGGAGTAGGAACCGG
ON668035.1	GGTGCTGGGGAGTAGGAACCGG
MH133287.1	GGTGCTGGGGAGTGGGAACTGA
MH133281.1	GGTGCTGGGGAGTGGGAACTGG
MH133284.1	GGTGCTGGGGAGTGGGAACTGG
MH133293.1	GGTGCTGGGGAGTGGGAACTGG
MH133296.1	GGTGCTGGGGAGTGGGAACTGG
ON623081.1	GGTGCTGGGGAGTAGGAACCGG
ON623083.1	GGTGCTGGGGAGTAGGAACCGG
ON623084.1	GGTGCTGGGGAGTAGGAACCGG
MH133290.1	GGTGCTGGGGAGTGGGAACTGG
KR092379.1	GGTGCTGGGGAGTAGGAACCGG
MF511227.1	GGTGCTGGGGAGTAGGAACCGG
MF511232.1	GGTGCTGGGGAGTAGGAACCGG
DQ211630.1	GGTGCTGGGGAGTAGGAACCGG
DQ211636.1	GGTGCTGGGGAGTAGGAACCGG
GQ337054.1	GGTGCTGGGGAGTAGGAACCGG
EU037902.1	GGTGCTGGGGAGTGGGAACTGG
KR814861.1	GGTGCTGGGGAGTAGGAACCGG
MF511233.1	GGTGCTGGGGAGTTGGAACCGG
AJ538197.2	GGTGCTGGGGAGTGGGAACTGG
KY484038.1	GGTGTTGGGGGGTTGGAACAGG
MW464977.1	GGTGCTGGGGGGTTGGAACAGG
DQ211627.1	GGTGTTGGGGGGTGGGAACCGG
OR047153.1	GGTGCTGGGGTGTTGGAACCGG
OR823874.1	GGTGCTGGGGTGTTGGAACCGG
OR047151.1	GGTGCTGGGGTGTTGGAACCGG
AY179961.1	GGTGCTGGGAAGTAGGAACTGG
