# Supplementary material for: Viral hijacking of host DDX60 promotes Crimean-Congo haemorrhagic fever virus replication via G-quadruplex unwinding
Source: PLoS Pathog. 2025 Jun 27;21(6):e1013278. doi: 10.1371/journal.ppat.1013278 (PMC12221184; doi:10.1371/journal.ppat.1013278)
Supplement: S4 Table — (XLSX) [file ppat.1013278.s016.xlsx]

## Sheet: Sheet1
Table S4. Differentially expressed genes in HepG2 cells relative to HepG2 cells infected with CCHFV.
Gene	log2FoldChange	Pvalue	Padj
IFI44	9.22231	4.21e-06	8.29e-05
DDX60	9.02623	3.99e-07	1.13e-05
RSAD2	8.91936	1.18e-05	0.0002
OASL	8.88581	2.28e-10	1.62e-08
IFI27	8.14785	2.96e-42	1.37e-38
HERC5	7.93384	3.32e-06	6.92e-05
EPSTI1	7.59946	3.85e-14	5.96e-12
OAS2	7.07494	1.09e-17	3.79e-15
CMPK2	6.95704	1.32e-06	3.13e-05
IFIT2	6.21875	2.49e-07	7.46e-06
IFIT1	5.57172	8.48e-10	5.07e-08
IFI6	4.78924	3.62e-19	1.68e-16
MX1	4.41185	1.96e-17	6.05e-15
RTP4	4.02699	8e-05	0.000932
SAMD9	3.84268	2.09e-07	6.38e-06
IFIT3	3.65965	5.57e-05	0.000698
IFITM1	3.63809	6.86e-10	4.21e-08
HERC6	3.54583	3.09e-08	1.19e-06
SLFN5	3.4553	7.88e-05	0.000923
XAF1	3.41326	4.18e-07	1.17e-05
HELZ2	3.33411	1.71e-09	9.32e-08
OAS1	3.08279	2.13e-15	4.42e-13
IRF9	2.95473	9.85e-88	1.37e-83
ISG15	2.74728	4.91e-10	3.12e-08
KRT17	2.71092	3.82e-22	2.8e-19
OAS3	2.49133	5.43e-08	1.93e-06
PLSCR1	2.41884	1.41e-26	1.78e-23
LOC105374071	2.22849	2.46e-17	7.45e-15
SLC15A3	2.20317	0.0001	NA
STAT1	2.19773	2.54e-09	1.32e-07
IFIH1	2.15228	1.34e-05	0.000221
TRANK1	2.11903	0.0029	0.0161
RIGI	2.04769	8.52e-05	0.000985
PARP9	2.03603	1.46e-08	6.1e-07
LOC107984251	1.93034	0.000158	NA
GBP1	1.9102	2.02e-10	1.45e-08
GBP3	1.896	2.07e-13	2.69e-11
SPOCD1	1.89576	0.00102	NA
HSH2D	1.85213	0.000299	0.00267
DOCK11	1.80259	0.000549	NA
BATF2	1.78919	0.00377	0.0198
TRIM22	1.77051	0.000212	0.00204
MMP7	1.72974	1.16e-06	2.81e-05
SP110	1.71717	0.000167	0.00169
IFIT5	1.702	4.22e-05	0.000554
EGR1	1.70031	3.85e-12	3.9e-10
TMC7	1.69067	2.38e-14	3.82e-12
FAM247D	1.68381	0.000129	0.00137
CNN1	1.65452	2.29e-06	5.11e-05
LOC105379548	1.65129	0.00197	NA
AKAP12	1.57453	1.21e-10	9.22e-09
LOC101929583	1.57145	0.00863	NA
AQP3	1.56068	9.36e-36	2.61e-32
LOC105379443	1.55849	5.86e-05	0.000729
ZNF804A	1.51949	2.46e-05	0.000356
SP100	1.51688	9.7e-10	5.72e-08
PARP14	1.51257	2.45e-05	0.000355
LOC107984308	1.50232	0.0121	NA
IL2RG	1.4839	0.00635	NA
NPPB	1.48169	0.00222	NA
THEMIS2	1.47624	0.0037	0.0195
TRIM21	1.45708	1.07e-05	0.000185
LOC100132154	1.42957	0.000231	0.00218
LOC100996643	1.41791	1.41e-11	1.27e-09
AQP7P3	1.41528	0.0025	NA
ARAP2	1.38991	0.000292	0.00263
LOC105377276	1.38857	0.0301	NA
EIF4E3	1.3794	0.0158	NA
LOC286297	1.36845	0.000896	NA
DTX3L	1.36469	3.38e-06	7e-05
DGKH	1.36057	0.0206	NA
MECOM	1.34795	0.00314	NA
USP18	1.33912	0.00329	0.0177
FAM247A	1.33156	0.000159	0.00162
SAMD5	1.30796	0.00108	0.00744
AREG	1.29211	1.55e-15	3.36e-13
UCA1	1.28842	0.000459	0.00376
METRNL	1.28649	0.0555	NA
PALLD	1.27705	3.08e-16	7.27e-14
EREG	1.27325	4.47e-15	8.52e-13
TGFB1I1	1.26717	0.000998	0.00697
RGCC	1.26453	4.28e-08	1.58e-06
TRIM34	1.26336	0.00633	NA
ZNF860	1.25818	4.25e-06	8.37e-05
LOC101059954	1.25199	0.0306	NA
MIR555	1.24772	0.0409	NA
USP41	1.2417	1.53e-05	0.000242
UBE2L6	1.24129	1.28e-07	4.12e-06
TMEM156	1.23766	0.0254	NA
FAM171B	1.22889	0.0665	NA
TRIM6-TRIM34	1.22741	0.00835	NA
ESAM	1.2162	6.66e-17	1.86e-14
S100A11	1.21589	3.38e-21	2.24e-18
AQP7P1	1.21235	2.16e-06	4.87e-05
TIMP1	1.2112	0.000105	0.00116
LINC02365	1.21108	1.25e-20	7.54e-18
KLRC3	1.20502	0.00015	0.00155
ZNF114	1.19724	1.56e-13	2.12e-11
TMEM92	1.19624	0.00903	NA
ASB2	1.19302	5.98e-09	2.85e-07
LAP3	1.19286	1.37e-36	4.76e-33
NCF2	1.19153	8.45e-33	1.68e-29
TRNF	1.19029	0.0465	0.132
ACTA1	1.18517	7.14e-10	4.32e-08
RIPPLY3	1.17011	0.00065	0.00496
HES2	1.16623	0.0165	NA
EMP3	1.16306	1.02e-09	5.98e-08
MIR22	1.16149	0.0564	NA
REC8	1.15872	9.21e-08	3.1e-06
IFITM3	1.15494	1.12e-21	7.83e-19
TAGLN	1.1549	2.71e-42	1.37e-38
DHX58	1.14385	0.00841	0.0367
TNF	1.14198	0.0929	NA
KLRC4	1.14196	0.0683	NA
FAM247C	1.14018	0.0142	NA
AMPD3	1.13438	4.08e-05	0.000539
LOC105374003	1.12233	1.84e-09	9.98e-08
KLRC2	1.11383	8.6e-05	0.000988
SH2D5	1.11055	2.29e-14	3.71e-12
KRTAP3-1	1.11013	5.94e-13	7.07e-11
EPHA2-AS1	1.08835	0.00103	0.00717
SERPINB8	1.08668	2.18e-14	3.69e-12
SERPINE2	1.08115	6.44e-05	0.000782
CXCL8	1.07609	8.1e-29	1.13e-25
ANXA3	1.0627	3.92e-31	6.83e-28
MAB21L3	1.06193	1.17e-05	0.000198
MYL7	1.04893	0.0702	NA
LOC105376364	1.04758	0.02	NA
TYMP	1.04735	0.000231	0.00218
GLIPR1	1.04521	2.01e-26	2.33e-23
FRG1DP	1.03431	0.109	NA
GRAMD1C	1.03149	0.0441	NA
MIR3685	1.02812	0.0911	NA
LOC105375670	1.01904	0.00635	0.0295
PLAC8	1.01842	1.12e-12	1.27e-10
LETM2	1.01778	9.02e-08	3.06e-06
EIF2AK2	1.01618	8.75e-06	0.000156
MUC13	1.01493	0.00843	0.0368
PAK1	1.01424	0.00381	0.0199
LOC105369401	1.01227	0.0152	0.0574
ITGB1-DT	1.01172	3.72e-05	0.000498
DUSP5	1.00606	3.04e-05	0.000427
LAMC1-AS1	1.00599	0.0584	NA
LOC105377018	1.0057	0.0562	NA
SOCS2	1.00476	0.000618	0.00476
ANKRD1	1.00292	5.47e-26	5.86e-23
PDE4DIPP4	1.00116	0.131	NA
EID3	1.00054	0.00286	0.0159
KYNU	0.998239	1.56e-34	3.63e-31
ISG20	0.99689	0.00902	0.0388
IFI35	0.987216	0.00107	0.00737
TDRD7	0.985216	2.01e-13	2.64e-11
LOC105369704	0.984643	0.103	NA
IQCD	0.984641	0.000706	0.00532
LOC101929691	0.983044	4.47e-05	0.000581
MYEOV	0.982239	1.52e-05	0.000241
LOC107986558	0.976532	4.71e-16	1.09e-13
MTMR11	0.971303	3.95e-08	1.47e-06
AXL	0.968897	1.1e-12	1.25e-10
PLAC1	0.964321	0.0873	NA
PPM1J	0.956847	0.175	NA
SP140	0.954968	0.000848	0.00612
PARP12	0.949364	7.2e-13	8.42e-11
LINC00598	0.949078	0.0231	NA
IL11	0.943902	0.000811	0.00592
CTSS	0.942809	3.23e-05	0.000445
LOC101927967	0.94267	0.0643	NA
RASD1	0.939506	6.94e-10	4.22e-08
NMI	0.936472	1.93e-05	0.000295
MISP	0.933379	6.02e-10	3.76e-08
LOC112267859	0.928162	0.0108	0.0444
MANCR	0.924944	0.00869	0.0377
KLHL33	0.924865	0.0477	NA
LOC102724965	0.924787	0.103	NA
ATP6V0A4	0.922694	0.0671	NA
KLRC4-KLRK1	0.916917	0.0106	0.0438
MIR221	0.916682	0.064	NA
TRAF1	0.916147	0.0104	0.0431
ACSL5	0.914898	1.59e-13	2.15e-11
EDN1	0.913189	0.0148	0.0562
LOC100419583	0.908244	5.8e-07	1.56e-05
CSGALNACT2	0.907123	2.61e-16	6.36e-14
SNAI1	0.906944	0.0297	NA
SGMS2	0.904503	5.07e-09	2.49e-07
GPRC5A	0.904382	2.57e-05	0.000369
PLEKHA4	0.903804	1.06e-06	2.61e-05
LOC107985525	0.903101	0.106	NA
PPP4R1L	0.899733	0.000905	0.00644
MLLT11	0.899133	4.02e-05	0.000534
FMO4	0.898533	0.0881	NA
TMEM40	0.896625	0.182	NA
SNORA71C	0.895443	0.17	NA
PRKCQ	0.891659	0.151	NA
KRT15	0.887894	0.00647	0.03
C3orf52	0.8872	9.04e-08	3.06e-06
LOC285638	0.885411	0.159	NA
KRTAP2-3	0.884109	0.11	NA
BIK	0.884079	0.0288	NA
ZMIZ1-AS1	0.883801	2.92e-06	6.23e-05
LOC105379356	0.88172	0.0698	NA
SP6	0.880892	0.0914	NA
LARP6	0.876809	0.0295	NA
SLC35G2	0.872861	0.000248	0.00232
LINC01239	0.871713	0.0523	NA
FOSL1	0.871155	1.13e-08	4.89e-07
BMS1P14	0.870648	0.000863	0.0062
ESPNL	0.870155	0.0559	NA
F2RL1	0.869997	1.67e-16	4.3e-14
MICAL2	0.869364	6.02e-17	1.75e-14
EMP1	0.869139	0.113	NA
SDC4	0.865548	2.17e-18	9.15e-16
ITGA2	0.864634	2.74e-24	2.55e-21
RNA5-8SN4	0.864485	0.121	NA
BST2	0.864209	1.69e-13	2.26e-11
LOC105377104	0.8637	0.0512	NA
LOC102724580	0.863644	0.0121	0.0483
VNN1	0.861726	1.82e-17	5.88e-15
RN7SK	0.858823	0.235	NA
CLIP4	0.856596	0.000537	0.00427
TRIM38	0.856117	1.98e-10	1.42e-08
ATP8B5P	0.855256	0.131	NA
S100A2	0.853676	9.54e-06	0.000167
KLF9	0.85071	0.0885	NA
BCL2A1	0.849744	0.166	NA
TM4SF19-AS1	0.849583	0.000814	0.00594
TUBB2A	0.84868	2.23e-14	3.71e-12
MSRB3	0.848591	0.0948	NA
IL23A	0.846449	0.0203	0.0712
RASSF6	0.844844	0.113	NA
LOC153910	0.844709	0.133	NA
PML	0.842659	0.00103	0.00715
CHD5	0.842593	0.13	NA
LINC00862	0.842062	0.00234	0.0137
SEC14L2	0.839621	2.08e-05	0.000314
ZNF280A	0.838128	0.000123	0.00132
LOC102724584	0.838069	0.00464	0.0231
CSDC2	0.837234	0.0429	NA
CD3D	0.83568	0.126	NA
CREB5	0.834643	3.92e-12	3.9e-10
PNPT1	0.832314	0.00033	0.00289
CFAP251	0.826595	0.08	NA
PANDAR	0.824398	0.0616	NA
LOC105377940	0.822607	0.013	0.0511
GCNT3	0.822447	1.09e-16	2.91e-14
SOX4	0.821707	5.22e-11	4.33e-09
ZNFX1	0.821416	0.00952	0.0404
NEURL3	0.820881	0.0585	0.155
LSP1P5	0.820637	2.94e-09	1.51e-07
ZNF114-AS1	0.817965	0.112	NA
PLIN2	0.814949	2.99e-19	1.43e-16
DCBLD2	0.814202	2.24e-18	9.16e-16
PSMB9	0.806817	0.000118	0.00127
TOP1P1	0.806327	0.0731	NA
SQSTM1	0.805642	1.69e-25	1.68e-22
HBEGF	0.802805	0.000176	0.00177
RGS10	0.802499	0.0957	NA
MOSPD1	0.801231	1.53e-12	1.7e-10
SERTAD1	0.800189	2.38e-05	0.000347
TUBB6	0.797943	7.58e-13	8.79e-11
CD58	0.797432	2.36e-10	1.66e-08
LDC1P	0.79678	0.147	NA
LINC01820	0.794259	0.144	NA
RENBP	0.792194	0.0473	0.134
TM4SF19	0.788654	0.000971	0.00682
LRGUK	0.786931	0.208	NA
DENND3	0.784507	0.00473	0.0234
RNA5-8SN3	0.783544	0.179	NA
TNFAIP8	0.782281	3.76e-10	2.46e-08
PCSK7	0.780945	1.11e-18	4.83e-16
GMFG	0.775634	0.0204	0.0714
LOC151760	0.775432	9.06e-19	4.07e-16
VCL	0.773837	4.39e-20	2.35e-17
LINC01173	0.771617	0.0929	NA
CAP1	0.769749	2.58e-22	1.99e-19
PROCR	0.769093	2.64e-05	0.000378
CD9	0.769053	2.66e-09	1.38e-07
RNF213	0.766415	0.0401	0.118
LFNG	0.762691	0.00609	0.0285
MIR6125	0.76231	0.0782	NA
PSMB8-AS1	0.761796	9.98e-06	0.000174
DOCK9	0.761352	0.0567	NA
TRNK	0.761279	0.0421	0.122
H2AC6	0.761036	2.1e-05	0.000315
IL18	0.759433	1.87e-17	5.93e-15
STAM	0.757711	9.47e-15	1.71e-12
LOC107986465	0.756293	0.0114	0.0461
LINC00511	0.753994	7.44e-06	0.000135
MIR3682	0.752403	0.223	NA
PHF11	0.751098	0.000119	0.00128
RSPH10B	0.751026	0.116	NA
TAP1	0.750211	0.00549	0.0264
MPP3	0.750152	0.0618	0.162
RBMS2	0.749072	2.28e-13	2.89e-11
GJC1	0.748424	0.064	NA
TTLL6	0.746083	0.171	NA
CARD6	0.745276	0.0641	0.166
RBM43	0.741789	0.113	NA
SULT1C4	0.740537	0.0639	0.166
H2BC4	0.737827	0.0208	0.0727
LOC107984293	0.737209	0.155	NA
SYTL4	0.73634	0.112	NA
LOC105377730	0.73564	0.0455	0.13
KRT19	0.735554	1.75e-16	4.42e-14
PNP	0.732169	1.78e-15	3.76e-13
FKBP14-AS1	0.730969	0.17	NA
HLA-B	0.729199	4.11e-10	2.66e-08
TNS4	0.726909	1.85e-06	4.23e-05
LOC107986556	0.725656	0.267	NA
ANTXR2	0.723464	4.26e-07	1.19e-05
RDH10-AS1	0.722188	0.25	NA
ARHGEF35	0.721204	0.245	NA
BATF	0.720908	5.93e-09	2.84e-07
CDKN2B	0.720572	2.01e-05	0.000304
LOC105375655	0.719853	0.239	NA
MCL1	0.718643	2.29e-14	3.71e-12
TNFSF9	0.718519	0.0298	0.0945
SERPINB9-AS1	0.718514	0.0533	0.145
ISM1	0.718028	0.0607	0.16
LOC101927603	0.717165	0.21	NA
H2BC13	0.716983	0.181	NA
LOC107985072	0.713971	1.15e-07	3.73e-06
PAX6	0.71346	1.14e-07	3.73e-06
CCN1	0.713375	5.45e-12	5.2e-10
DNAAF4	0.711759	0.0691	0.176
LOC107986959	0.710065	3.99e-05	0.00053
H2BC5	0.709407	0.00985	0.0414
CHORDC1P4	0.709343	0.014	0.0539
NABP1-OT1	0.708086	0.000601	0.00465
EZR	0.708067	6.56e-18	2.47e-15
STX3	0.707594	4.42e-14	6.68e-12
PFKP	0.706622	0.117	NA
MYRFL	0.70654	0.0813	0.198
NES	0.706093	7.05e-13	8.32e-11
SYTL3	0.706077	5.05e-08	1.82e-06
C3orf86P	0.705387	0.267	NA
GNB4	0.704811	0.0824	NA
CRSP8P	0.704629	0.086	0.206
LOC105375752	0.704516	2.71e-07	8.05e-06
SNORD159	0.702261	0.194	NA
APOBEC3D	0.702215	0.155	NA
PABIR3	0.700628	0.00562	0.0268
CYP24A1	0.700368	1.71e-17	5.67e-15
TRIM36	0.699622	0.00402	0.0207
KLF5	0.698448	3.26e-09	1.66e-07
CHORDC1	0.698158	2.65e-15	5.36e-13
BLZF1	0.696334	2.28e-07	6.91e-06
TRIM5	0.69433	1.59e-05	0.000252
CORO2B	0.693523	0.249	NA
KLF10	0.693366	7.95e-08	2.73e-06
KRT23	0.693077	1.83e-12	2.01e-10
LOC107985200	0.69202	1.57e-06	3.66e-05
HNRNPM	0.691544	2.89e-16	6.93e-14
KLHL7-DT	0.691492	0.173	NA
LOC105371874	0.691381	0.0871	0.208
SAMHD1	0.690432	0.00224	0.0132
LGALS3	0.689715	3.57e-10	2.35e-08
LOC105374151	0.688658	0.116	NA
APOBEC3B-AS1	0.688205	0.0287	0.0919
LOC105379040	0.687163	0.0938	NA
KIAA0513	0.68705	0.22	NA
LOC729732	0.686878	0.111	NA
KLRK1	0.686135	0.095	NA
LINC02313	0.685629	9.28e-06	0.000163
RASSF2	0.684665	0.0526	0.144
GOT1	0.684	4.9e-12	4.77e-10
TEX15	0.683445	0.0144	0.0551
NCOA7	0.682858	0.025	0.0831
SH3RF1	0.68071	4.98e-07	1.36e-05
C17orf67	0.680325	0.0642	0.166
DST	0.680317	2.36e-15	4.83e-13
GABBR1	0.67972	0.187	NA
EFL1P1	0.677729	0.177	NA
EZR-AS1	0.676831	3.24e-06	6.78e-05
ASB4	0.676067	0.0811	0.198
HSP90AA1	0.675502	2.84e-15	5.65e-13
LINC00239	0.674467	0.0622	0.163
PDLIM5	0.673263	6.8e-20	3.5e-17
DTNA	0.672878	2.31e-13	2.89e-11
GPKOW	0.67239	3.31e-08	1.26e-06
RNF213-AS1	0.671919	0.0183	0.0659
FAM180B	0.671878	0.255	NA
CLCF1	0.671765	0.000507	0.00407
ADAP2	0.671731	0.208	NA
LOC105372606	0.671197	0.146	NA
BCL2L1-AS1	0.669707	0.199	NA
CCDC175	0.668606	0.281	NA
HCG11	0.668388	0.255	NA
XIRP2	0.667518	0.0211	0.0733
CFLAR-AS1	0.667203	1.1e-05	0.000189
LGALS1	0.666262	1.94e-08	7.75e-07
PIP4P2	0.665261	0.00606	0.0284
FILIP1L	0.664567	3.75e-10	2.46e-08
LOC107986158	0.664463	0.236	NA
CDKN2B-AS1	0.663114	0.071	0.179
DYRK3	0.662662	0.00191	0.0118
B3GLCT	0.662624	9.61e-05	0.00108
RASSF8	0.662276	0.171	NA
LOC107986084	0.660314	0.0433	0.125
NAV3	0.659991	0.233	NA
CD109	0.659655	8.37e-11	6.55e-09
PAUPAR	0.658741	0.172	NA
FRMD5	0.658692	0.000482	0.00391
LOC105375884	0.658615	0.215	NA
CASC2	0.65709	0.128	NA
CAPRIN2	0.657051	8.73e-16	1.93e-13
MBNL1	0.655779	3.66e-11	3.09e-09
LOC105371756	0.655745	0.152	NA
MIR1248	0.655437	0.0488	0.136
UBASH3B	0.653553	3.29e-12	3.49e-10
FABP3	0.653232	1.12e-06	2.73e-05
TUBA1C	0.653138	9.14e-15	1.67e-12
PSMD12	0.653043	4.89e-14	7.31e-12
IGFBP4	0.652722	2.68e-10	1.85e-08
LOC107984261	0.650033	0.0622	0.163
UTP18	0.649786	4.59e-12	4.5e-10
TICAM2	0.649241	0.169	NA
CYLD-AS1	0.648461	0.273	NA
PDGFA	0.647995	0.0571	0.153
LOC105379426	0.647592	0.266	NA
USP6NL-AS1	0.644042	0.283	NA
S100A3	0.643203	0.00102	0.00709
SQOR	0.64313	9.01e-08	3.06e-06
S100A6	0.641965	3.9e-09	1.94e-07
CHROMR	0.640629	0.000745	0.00554
EPS8	0.640549	1.54e-17	5.24e-15
LINC02802	0.640395	1.16e-06	2.81e-05
CAVIN1	0.63638	1.25e-11	1.14e-09
RAB3B	0.635272	3.73e-12	3.85e-10
ZNF528-AS1	0.634572	0.168	NA
MYL9	0.634177	1.58e-09	8.75e-08
LOC105371967	0.634051	2.12e-06	4.79e-05
NINJ2	0.633449	0.167	NA
LY6E	0.633077	1.01e-06	2.49e-05
TLDC2	0.632679	0.000205	0.00199
PSMC2	0.632125	6.98e-14	1.01e-11
FAM135A	0.631484	6.52e-12	6.18e-10
LOC105369611	0.630675	0.303	NA
NCAPG	0.630629	6.06e-14	8.98e-12
CAPN2	0.630043	1.48e-10	1.12e-08
GASAL1	0.629609	0.00095	0.00669
SNORD54	0.62883	0.209	NA
EHF	0.627674	0.156	NA
GBP2	0.626942	1.86e-09	1.01e-07
GCSAM	0.625822	0.0798	0.195
B3GNT3	0.625636	3.97e-05	0.000528
LOC105372141	0.625601	0.172	NA
ATXN1-AS1	0.62515	4.55e-09	2.25e-07
PDP1	0.624592	0.000145	0.00151
RIN2	0.624524	0.0188	0.0674
LOC105371481	0.62431	0.235	NA
BCAS1	0.623997	3.16e-05	0.000437
LINC02964	0.623947	0.334	NA
DUSP1	0.623215	2.08e-08	8.25e-07
TOMM34	0.620814	5.27e-10	3.33e-08
PAQR5	0.619662	0.00173	0.0109
ITGA10	0.619306	0.0113	0.046
PXN	0.618875	6.9e-10	4.21e-08
DEFB1	0.617722	6.58e-07	1.72e-05
LOC112268133	0.617119	0.206	NA
SPAG1	0.61588	2.18e-08	8.61e-07
SLC38A2-AS1	0.615727	0.216	NA
SLC25A12	0.615301	0.00107	0.00736
CYP2J2	0.615097	0.0494	0.137
UTP6	0.61502	7.7e-12	7.19e-10
BIRC3	0.614739	9.16e-08	3.09e-06
KRT80	0.614446	6.94e-06	0.000127
NABP1	0.613792	4.16e-14	6.37e-12
CTNNA1	0.613753	2.3e-13	2.89e-11
CDKN2A	0.613424	0.00262	0.0149
LOC107985201	0.613148	0.0299	0.0947
ITGA1	0.612391	1.8e-10	1.31e-08
LOC105377134	0.611534	0.335	NA
PLA2G4C	0.610167	0.0323	0.101
LOC105376223	0.609846	0.267	NA
PPP1R18	0.609401	4.62e-05	0.000596
TUBB2B	0.609281	1.8e-06	4.14e-05
DIRAS1	0.60858	0.245	NA
PDLIM7	0.608211	2.47e-07	7.43e-06
EHD4	0.607891	1.97e-07	6.09e-06
GSDME	0.607764	2.45e-10	1.7e-08
DNAJB5	0.607059	0.101	0.231
TM4SF19-DYNLT2B	0.60685	0.00647	0.03
UPF3B	0.606752	4.63e-08	1.69e-06
STIP1	0.606685	8.03e-16	1.8e-13
TUBA1A	0.606608	3.47e-13	4.27e-11
LOC107984546	0.604148	0.317	NA
SRPX2	0.603488	0.0202	0.0708
EIF5A2	0.60214	2.88e-07	8.5e-06
MXD1	0.599608	5.77e-09	2.78e-07
LOC112268267	0.599561	2.64e-06	5.74e-05
MIR5196	0.599269	0.259	NA
MAGEE1	0.599109	0.289	NA
LIF	0.598387	8.11e-06	0.000146
RDX	0.59818	1.52e-12	1.7e-10
MRNIP	0.59655	4.93e-08	1.78e-06
PTGES3L	0.595469	0.039	0.116
JAK2	0.594699	0.000549	0.00435
TAP2	0.594484	3.83e-06	7.73e-05
SLC16A4	0.594065	0.00397	0.0205
SNW1	0.592468	2.02e-12	2.17e-10
H2AC20	0.591801	0.319	NA
DDX1	0.591038	5.23e-12	5.02e-10
USP15	0.590593	6.58e-10	4.06e-08
AURKAP1	0.590268	0.0428	0.124
LURAP1L	0.589999	5.42e-06	0.000104
LOC112268063	0.589853	0.19	NA
GNRHR	0.588168	0.28	NA
OCIAD1-AS1	0.588083	0.366	NA
NFE2L3	0.587643	5.28e-10	3.33e-08
PARP10	0.587616	0.064	0.166
FUT8	0.587093	9.44e-09	4.2e-07
LOC653653	0.587026	0.13	0.275
MPP1	0.586595	0.00124	0.00828
RASSF3	0.58627	3.44e-11	2.92e-09
TUSC3	0.586006	4.38e-08	1.61e-06
MIR10393	0.585927	2.71e-06	5.84e-05
SFN	0.585788	6.26e-10	3.87e-08
DLGAP1	0.585082	0.0165	0.0612
PDZD2	0.584869	0.00729	0.0329
ACOT9	0.58456	6.66e-12	6.27e-10
SDCBP	0.583973	1.81e-11	1.62e-09
TDRD15	0.583187	0.0235	0.0793
CRYBG2	0.582259	0.0319	0.0998
TPM4	0.582005	7.15e-16	1.63e-13
FRK	0.581951	4.33e-08	1.6e-06
LOC112268150	0.581906	0.266	NA
SNORD6	0.581497	0.14	0.289
MGC16275	0.581265	0.297	NA
FRMD4B	0.580844	0.000704	0.00531
NPAS1	0.580311	0.084	0.203
HNRNPA3P1	0.580122	0.206	NA
LINC02428	0.579626	0.318	NA
PSMD1	0.579011	9.3e-14	1.32e-11
MIR3614	0.576776	0.0381	0.114
LOC105379091	0.576502	0.33	NA
ZC3HAV1	0.576053	1.57e-06	3.65e-05
TXNRD1	0.575788	1.96e-13	2.6e-11
MIR22HG	0.574863	1.34e-05	0.000221
LOC107985373	0.573773	0.358	NA
LOC100505912	0.572253	0.259	NA
BCL10	0.572136	6.54e-06	0.000121
TINAG	0.571357	0.0254	0.0842
ELK3	0.571011	5.74e-07	1.55e-05
CYP2S1	0.570957	2.14e-05	0.000318
NUB1	0.570573	5.35e-09	2.6e-07
IGFBP2	0.56972	0.317	NA
TNFRSF12A	0.56938	6.69e-11	5.38e-09
CKAP5	0.569124	5.43e-11	4.48e-09
EVA1A-AS	0.568939	0.015	0.0567
MIR7703	0.568348	3.2e-05	0.000442
S100A10	0.566995	3.48e-08	1.32e-06
SKP1P2	0.565319	0.213	NA
ABCA8	0.565149	0.316	NA
LOC105370398	0.563796	0.253	NA
CCAT1	0.563166	1.15e-10	8.82e-09
LINC00659	0.562956	0.379	NA
SF3A3	0.56269	2.24e-11	1.97e-09
PFKFB1	0.562454	0.0069	0.0316
ABRACL	0.562245	7.58e-05	0.000892
CCDC112	0.56201	1.22e-05	0.000205
APOL6	0.561715	0.127	0.271
TTYH2	0.561	0.347	NA
ARFGAP3	0.560567	1.25e-09	7.09e-08
GRAP	0.560388	0.021	0.0731
APOL3	0.55972	0.00266	0.0151
LOC107984459	0.559639	0.0359	0.109
GLS	0.559243	6.65e-14	9.75e-12
PLAUR	0.559082	0.00588	0.0277
BTG3-AS1	0.557811	0.157	NA
TRIP4	0.557516	1.08e-08	4.7e-07
LINC01303	0.557429	0.332	NA
SAP30L-AS1	0.557408	0.0992	0.228
PEAR1	0.557243	0.174	NA
LOC101929291	0.556887	0.178	NA
OSGIN2	0.556045	2.75e-09	1.42e-07
SPATS2L	0.555376	4.29e-13	5.2e-11
TUBA4A	0.555305	0.000115	0.00125
TXNDC9	0.554385	6.27e-11	5.11e-09
TUBA1B	0.554382	7.82e-11	6.19e-09
CASP3	0.552563	3.31e-09	1.68e-07
IQGAP1	0.551559	1.87e-07	5.82e-06
SPRY4-AS1	0.551527	0.0545	0.147
TMEM62	0.551526	6.48e-06	0.000121
IGFBP6	0.551432	0.00261	0.0148
MX2	0.550297	0.0748	0.186
RP2	0.549885	4.83e-09	2.38e-07
KIFAP3	0.549458	0.000141	0.00148
SPIN2A	0.549105	0.0673	0.172
GPR137C	0.548846	0.034	0.105
SNORD64	0.547925	0.287	NA
ARHGAP42	0.546817	7.96e-05	0.000929
LOC105374378	0.546556	0.298	NA
B2M	0.545695	6.94e-07	1.81e-05
ECT2	0.545637	1.78e-10	1.31e-08
DYNC1I2	0.545561	1.07e-09	6.19e-08
FBXO16	0.54501	0.248	NA
LOC105370792	0.544856	0.179	NA
LINC02992	0.544795	0.176	NA
HTR7P1	0.543839	0.262	NA
ADAM19	0.543289	0.0258	0.085
ARL8A	0.543076	9.36e-05	0.00107
ZFY-AS1	0.542968	0.35	NA
CIDEC	0.542857	0.000931	0.00658
LOC105374968	0.542661	0.243	NA
ILK	0.540255	2.17e-10	1.55e-08
STAT2	0.539881	5.9e-05	0.000732
NOLC1	0.539612	5.93e-09	2.84e-07
BORCS5	0.539213	3.53e-05	0.000477
KCNE5	0.538551	0.294	NA
ANXA5	0.538193	5.67e-10	3.55e-08
LSP1P4	0.538001	2.09e-05	0.000315
ARHGAP40	0.537381	0.13	0.275
LOC112267970	0.536552	0.0383	0.114
DNAJA1	0.536299	2.33e-09	1.22e-07
ALMS1-IT1	0.53611	0.34	NA
TRIM25	0.535884	4.8e-06	9.33e-05
TPM1-AS	0.535811	0.038	0.114
ARHGAP29	0.535501	6.22e-11	5.1e-09
FAM85A	0.53504	0.0385	0.115
TTC9	0.534553	0.0285	0.0915
GLRX	0.534524	6.92e-09	3.24e-07
ASPH	0.534241	5.14e-12	4.96e-10
PRMT5	0.534023	7.23e-11	5.78e-09
TPM1	0.532911	1.07e-12	1.23e-10
APOBEC3B	0.53289	0.000923	0.00654
LOC102723639	0.532842	0.365	NA
FBLIM1	0.532613	1.28e-08	5.39e-07
TRDMT1	0.53251	0.379	NA
SNORA86	0.531963	5.47e-06	0.000105
PDCD6IP	0.531903	7.45e-10	4.47e-08
IK	0.531028	2.41e-10	1.68e-08
AQP8	0.530625	0.0546	0.148
OPTN	0.529847	6.56e-07	1.72e-05
RBM22	0.529437	9.6e-09	4.24e-07
LOC107986298	0.529324	0.219	NA
ELOVL3	0.527396	0.204	NA
TXNIP	0.526563	0.0259	0.0852
LINC02018	0.525566	0.416	NA
SNORA100	0.525529	6.12e-05	0.000754
EIF2S1	0.525213	4.68e-10	2.99e-08
GRAPL	0.525135	0.227	NA
COPB1	0.524695	3.56e-10	2.35e-08
CTTNBP2NL	0.524066	5.66e-06	0.000108
LYPD1	0.523459	0.249	NA
UBC	0.52288	9.74e-09	4.29e-07
PDGFD	0.522842	0.369	NA
SERPINB9	0.522393	3.07e-06	6.51e-05
FDFT1	0.522388	1.53e-09	8.53e-08
DIAPH3-AS1	0.522333	0.215	NA
ANXA2P1	0.521729	0.175	0.337
CDA	0.520881	0.000264	0.00242
RHOC	0.520361	8.93e-09	4e-07
RARG	0.520187	0.218	NA
GBE1	0.519484	1.61e-07	5.06e-06
FHL2	0.518918	4.77e-07	1.32e-05
MEI1	0.518681	0.309	NA
FAM47E-STBD1	0.516603	3.51e-07	1.01e-05
HNRNPR	0.516494	1.31e-11	1.19e-09
LTBP1	0.515959	0.38	NA
TRMT10A	0.515232	1.08e-05	0.000186
MRPS31	0.51493	2.07e-07	6.32e-06
EEF1A2	0.514593	0.372	NA
MMP20-AS1	0.51439	0.344	NA
LOC107987110	0.514296	0.227	NA
LOC105376266	0.512598	0.298	NA
LOC105378751	0.512277	0.0904	0.214
MKLN1	0.511337	2.17e-06	4.89e-05
LOC105369963	0.511329	0.468	NA
PLS1	0.510917	8.97e-09	4e-07
DCAF13	0.51075	2.05e-09	1.09e-07
LINC01293	0.510403	0.246	NA
PLEKHO1	0.509987	2.76e-05	0.000393
SLC38A2	0.509986	1.25e-06	3e-05
CARD8-AS1	0.509919	0.0479	0.135
LOC112268235	0.509752	0.000914	0.00649
ANXA7	0.509468	1.18e-09	6.76e-08
CASC19	0.508493	0.00418	0.0213
RRAS2	0.508474	8.65e-09	3.92e-07
LOC105371441	0.508285	0.338	NA
IRAK2	0.507405	4.27e-07	1.19e-05
FERMT2	0.507386	1.76e-10	1.3e-08
TIE1	0.507224	0.277	NA
MIR23AHG	0.507223	0.132	0.278
CTNNAL1	0.506802	6.17e-10	3.84e-08
LOC112268123	0.506675	0.00639	0.0297
ARHGAP5	0.506625	1.14e-08	4.91e-07
POP1	0.506564	7.57e-07	1.95e-05
KCTD14	0.50631	0.00247	0.0143
LOC107984245	0.50615	0.0439	0.126
SKAP2	0.505927	1.28e-09	7.19e-08
RPEL1	0.50573	0.0974	0.225
NOP2	0.505402	3.44e-11	2.92e-09
LDLR	0.505392	0.000489	0.00395
TGFB3	0.50536	0.161	0.318
ZNF763	0.505103	0.259	NA
LINC00216	0.504707	0.373	NA
LOC105371777	0.504605	0.14	0.289
OSBPL10	0.503934	7.63e-06	0.000138
SLC25A24	0.503645	3.41e-07	9.88e-06
SKIL	0.503608	2.8e-05	0.000397
UCHL3	0.50322	1.29e-07	4.16e-06
RBM24	0.502958	0.000417	0.00349
AHR	0.50292	8.64e-09	3.92e-07
ABCB1	0.502165	1.22e-09	6.92e-08
GNA13	0.502066	1.32e-10	1.01e-08
AFF1-AS1	0.501512	0.000597	0.00463
LOC541473	0.501165	0.247	NA
PSMD6	0.50095	7.59e-09	3.52e-07
CRYZ	0.500945	1.3e-09	7.25e-08
LOC107986153	0.500434	0.0451	0.129
DIAPH3	0.50041	3.74e-07	1.07e-05
ZNF143	0.50035	8.93e-07	2.25e-05
HSPBAP1	0.499885	0.000646	0.00494
ACTR3	0.499641	3.39e-10	2.26e-08
SNORD15B	0.499427	0.401	NA
SPART	0.499265	1.99e-07	6.13e-06
SLC43A3	0.498799	0.349	NA
TENT5B	0.498634	0.191	0.358
PLS3	0.497761	6.1e-09	2.9e-07
STXBP3	0.497239	6.01e-06	0.000113
ADGRE2	0.496919	0.413	NA
MEIS3P1	0.496602	0.228	NA
UBA6	0.496553	3.7e-08	1.39e-06
SNORD10	0.496097	0.187	0.352
OR2F1	0.495751	0.433	NA
SEPTIN7	0.495739	8.02e-09	3.7e-07
ACTN1	0.495359	1.14e-08	4.91e-07
SNORA104	0.495357	9.87e-07	2.46e-05
ATF3	0.495233	0.000898	0.0064
PSMC4	0.494723	8.61e-10	5.12e-08
FAM131B-AS2	0.494712	0.0114	0.0464
CCND3	0.494693	0.000951	0.00669
RIPK2	0.494691	5.86e-07	1.57e-05
BTG3	0.494288	2.04e-05	0.000309
LRCH1	0.494241	2.8e-07	8.28e-06
PSMD6-AS2	0.494122	0.0844	0.203
LOC102723409	0.494044	0.177	0.34
PSME2	0.493938	4.47e-08	1.64e-06
DDX27	0.493514	1.87e-08	7.54e-07
CDR2	0.493065	4.96e-11	4.14e-09
STBD1	0.492724	4.25e-07	1.19e-05
USP32P3	0.492624	0.123	0.265
IFITM2	0.492325	1.45e-05	0.000233
PARP4	0.492122	1.26e-08	5.33e-07
CDKN1A	0.491801	1.83e-08	7.42e-07
LOC105370489	0.49159	0.413	NA
LOC105378973	0.490593	0.145	0.295
WASHC4	0.490401	1.66e-06	3.85e-05
MORC4	0.490315	8.63e-08	2.94e-06
PLK2	0.490146	0.000481	0.0039
VRK1	0.490117	1.91e-06	4.35e-05
MIR4657	0.489949	0.408	NA
LOC105374306	0.489783	0.384	NA
LOC101928077	0.48914	0.362	NA
MYOF	0.488999	0.000259	0.00239
NKX3-1	0.488989	0.00882	0.0381
TMEM17	0.488678	0.138	0.286
EIF5B	0.488093	4.48e-10	2.89e-08
LRRTM4	0.487805	0.413	NA
KIF2C	0.487689	1.84e-09	9.98e-08
CTNNBL1	0.487535	1.35e-07	4.32e-06
LINC01564	0.486686	0.006	0.0282
SLC22A15	0.486472	0.0927	0.217
LOC105376615	0.486357	0.239	NA
BAZ1A	0.486342	4.6e-09	2.27e-07
LOC105369957	0.486143	0.318	NA
LACTB2	0.486044	3.92e-06	7.83e-05
SWT1	0.485993	0.00118	0.00802
LOC112268021	0.485915	0.293	NA
MIR21	0.485478	0.429	NA
MILR1	0.485029	0.0314	0.0988
UBXN10	0.484743	2.1e-05	0.000315
KPNA2	0.48458	1.14e-10	8.8e-09
DNTTIP2	0.484009	1.26e-08	5.33e-07
CLDN4	0.48339	6.81e-05	0.000822
MROCKI	0.48326	0.00113	0.0077
LOC112267874	0.483048	0.37	NA
RTCB	0.482421	8.89e-09	4e-07
DRG1	0.482304	1.01e-07	3.36e-06
SMPDL3B	0.481695	0.036	0.109
KIFBP	0.480946	1.5e-05	0.000239
SPINK4	0.480939	0.113	0.25
HNRNPK	0.480704	2.77e-08	1.07e-06
RCL1	0.480444	2.48e-05	0.000357
FAM241A	0.480339	3.02e-05	0.000425
TMC2	0.480256	0.212	0.386
MVP	0.480022	1.67e-06	3.87e-05
LCK	0.479695	0.00277	0.0155
C12orf75	0.479159	5.71e-08	2.02e-06
FAM166A	0.479015	7.34e-05	0.000871
LOC400464	0.478733	0.13	0.275
SMURF2	0.478707	5.45e-08	1.93e-06
SPIRE1	0.478502	6.77e-08	2.36e-06
CALD1	0.477486	2.96e-11	2.56e-09
AATF	0.477267	5.14e-07	1.4e-05
MRPS30	0.477179	3.18e-06	6.7e-05
PLCG1-AS1	0.476618	0.000166	0.00168
CHRNB2	0.476428	3.61e-05	0.000487
DIP2C	0.476163	0.352	NA
MAP7D2	0.475423	0.263	NA
ADAMTS4	0.475293	0.00163	0.0104
GTPBP4	0.474662	1.68e-09	9.23e-08
P2RX5	0.474241	0.144	0.294
PPP2R2A	0.474241	4.42e-06	8.66e-05
TAX1BP1	0.473982	1.37e-08	5.74e-07
SHISA4	0.473843	0.389	NA
INPP1	0.473801	8.74e-07	2.22e-05
GMFB	0.47377	1.9e-08	7.64e-07
MYL12B	0.473602	1.2e-08	5.09e-07
ITGB1	0.473034	4.35e-08	1.6e-06
KPNA7	0.472511	0.234	NA
STEAP1	0.472287	1.09e-05	0.000188
CD55	0.472162	8.54e-05	0.000985
CPNE8	0.472139	0.000873	0.00626
EIF2B4	0.472116	2.45e-09	1.28e-07
KRT8	0.472017	1.08e-09	6.25e-08
HYLS1	0.471652	0.01	0.0419
PLRG1	0.471554	1.05e-07	3.46e-06
STK17A	0.471054	4.16e-08	1.55e-06
UBLCP1	0.470888	7.88e-07	2.02e-05
MTMR6	0.470416	6.81e-06	0.000125
CLTC	0.469816	2.3e-10	1.63e-08
LOC100130987	0.469564	0.453	NA
CPEB2	0.469526	0.0334	0.103
BISPR	0.46929	0.00073	0.00546
LINC00941	0.469177	0.0036	0.019
TRNQ	0.468976	0.194	0.361
NAT8	0.468262	0.0869	0.208
GAREM1	0.468056	0.00325	0.0176
TLR6	0.467896	0.199	0.368
PERP	0.467634	3.68e-07	1.06e-05
TNNC1	0.467616	0.00452	0.0226
LOC105372061	0.466788	0.0384	0.115
TENT5A	0.466379	0.00359	0.019
KLF6	0.46617	8.31e-09	3.8e-07
MIR3655	0.464751	0.00974	0.041
HNRNPL	0.464746	3.39e-10	2.26e-08
ITGAV	0.46469	3.61e-08	1.36e-06
HEPHL1	0.464322	0.499	NA
ZNF697	0.464313	0.000386	0.00329
PHLDB2	0.464112	5.74e-07	1.55e-05
CSTF2	0.463765	2.55e-07	7.63e-06
ZBTB41	0.462867	2.1e-05	0.000315
MAP1B	0.462664	0.000283	0.00256
LOC101928045	0.462425	0.39	NA
SLC41A2	0.462321	3.09e-05	0.000429
OGFRL1	0.461926	0.277	NA
NT5DC4	0.461814	0.015	0.0569
CLTB	0.461026	9.61e-06	0.000168
PRMT5-AS1	0.460777	1.13e-05	0.000193
LMO7-AS1	0.460454	0.00152	0.00976
PSMC1	0.460258	1.12e-07	3.67e-06
TAF13	0.459518	9.93e-05	0.00111
RPF1	0.458773	1.38e-05	0.000225
TSPAN7	0.458642	0.15	0.304
SSB	0.45862	3.09e-08	1.19e-06
C14orf178	0.458468	0.075	0.186
ATG4A	0.458044	0.00152	0.00976
ELOVL1	0.458038	7.6e-08	2.63e-06
PPP3CC	0.457298	0.000651	0.00496
PDCD10	0.457233	4.37e-07	1.22e-05
GALNT7	0.456871	0.379	NA
ADAR	0.456834	1.84e-05	0.000283
TBX15	0.456706	0.0449	0.128
RESF1	0.456517	1.75e-05	0.000273
RIPK2-DT	0.456453	0.0225	0.0768
ANGPTL6	0.456408	0.0292	0.0931
HSPH1	0.456143	1.35e-07	4.33e-06
KCTD9	0.456041	3.29e-07	9.56e-06
CCT5	0.455911	6.99e-09	3.27e-07
DGKA	0.455695	0.0197	0.0696
FASTKD5	0.455628	1.04e-07	3.46e-06
CD226	0.455528	0.318	NA
VCP	0.45552	3.84e-10	2.5e-08
YOD1	0.455466	1.87e-05	0.000286
NCL	0.455393	1.03e-09	5.98e-08
NSF	0.455255	4.29e-05	0.000563
ANKRD12	0.455194	1.06e-05	0.000184
TMEM87B	0.455165	1.48e-07	4.7e-06
UBE2Q2P13	0.455091	0.39	NA
RBM28	0.454875	9.18e-08	3.09e-06
LY96	0.454771	0.172	0.333
WDR86	0.454693	0.0447	0.128
ASAP2	0.454628	2.21e-07	6.72e-06
SLC25A52	0.454399	0.459	NA
C4orf33	0.454226	0.0396	0.117
MYO15B	0.453844	0.00784	0.0348
TMSB10	0.453428	1.49e-07	4.73e-06
LDLR-AS1	0.452999	0.45	NA
TMEM54	0.452963	0.267	0.449
LACC1	0.452539	0.00275	0.0155
GART	0.452348	1.43e-07	4.55e-06
LOC107985480	0.452154	0.366	NA
STK3	0.452151	0.000571	0.00446
CASP8	0.452037	1.47e-05	0.000234
CLASP1-AS1	0.451919	0.335	NA
LOC105374985	0.451872	0.509	NA
TMEM144	0.451557	9.24e-06	0.000163
CHIC2	0.451148	0.000152	0.00157
GLMN	0.450584	0.000135	0.00142
GPAT3	0.450345	5.29e-06	0.000102
WBP4	0.4501	1.95e-05	0.000297
SIX4	0.450098	0.000468	0.00382
ELL3	0.449454	0.0018	0.0113
BAAT	0.449093	0.00175	0.011
SNORA81	0.448661	0.0986	0.227
MCM7	0.448528	1.97e-09	1.06e-07
DYNLT3	0.448386	2.64e-05	0.000378
XPNPEP1	0.448136	1.5e-06	3.54e-05
LOC105374817	0.447944	0.0775	0.191
MIR3142HG	0.447614	0.000623	0.0048
CASP7	0.447424	5.33e-06	0.000103
GNPDA1	0.44727	4.02e-07	1.13e-05
FTSJ3	0.447269	1.14e-06	2.77e-05
TRNM	0.447246	0.0994	0.228
SBDS	0.447242	3.67e-07	1.06e-05
PKIB	0.447121	0.324	NA
CAMSAP2	0.446932	2.19e-05	0.000323
CCNB1	0.446679	3.96e-08	1.47e-06
NSFP1	0.446452	0.00359	0.019
TGM5	0.446302	0.489	NA
STX12	0.445989	1.83e-06	4.2e-05
CCT3	0.445867	1.92e-09	1.03e-07
PPM1N	0.445734	0.233	0.411
SPN	0.445684	0.359	NA
RBP1	0.445451	0.00291	0.0161
RAB9A	0.445364	6.76e-05	0.000817
DHX29	0.444846	5.82e-07	1.56e-05
UGT1A1	0.444588	0.00122	0.00816
ELF3-AS1	0.444385	0.00701	0.032
MBNL1-AS1	0.44438	0.0589	0.156
BACH1	0.444165	1.22e-07	3.96e-06
BMAL2	0.443954	8.28e-07	2.11e-05
EXOSC10	0.443863	3.76e-09	1.88e-07
MASTL	0.443522	0.000355	0.00308
LINC01762	0.443279	0.432	NA
LOC107984029	0.443129	0.5	NA
MYL12A	0.443123	4.95e-07	1.36e-05
CCR6	0.443051	0.000259	0.0024
CCDC50	0.443028	2.48e-08	9.67e-07
TIGAR	0.442984	7.54e-06	0.000137
ZNRF2	0.442317	0.000268	0.00245
FUBP1	0.442198	1.16e-08	4.95e-07
BIRC2	0.441841	3.58e-06	7.36e-05
ECD	0.441329	1.66e-05	0.000261
DYNLT1	0.441236	1.2e-06	2.9e-05
KIF4B	0.441218	0.279	NA
UTP11	0.441112	8.94e-07	2.25e-05
HNRNPU	0.441059	7.32e-10	4.41e-08
EFCAB7	0.440879	0.0128	0.0504
CCT6A	0.440595	1.63e-08	6.67e-07
PRKAA2	0.440467	4.36e-06	8.56e-05
TTC4	0.440373	3.81e-05	0.00051
LOC107984485	0.440335	0.00318	0.0172
ARHGAP12	0.439928	1.59e-07	4.99e-06
SRP54	0.439616	2.36e-07	7.13e-06
CFLAR	0.43941	1.85e-08	7.5e-07
ACTG1	0.439249	8.57e-07	2.19e-05
NDC80	0.438774	1.38e-05	0.000225
C12orf60	0.438326	0.0989	0.227
PEA15	0.438223	2.12e-05	0.000316
MSANTD3	0.43794	2.54e-05	0.000366
USP50	0.437682	0.206	0.378
MROH7-TTC4	0.437292	4.19e-05	0.000552
LOC105376950	0.437195	0.258	NA
MIR30DHG	0.437116	0.00624	0.0291
LOC101927741	0.437073	2.63e-06	5.74e-05
SNORA1	0.436487	0.198	0.367
HECA	0.436216	0.264	0.445
PRKAG2	0.435815	0.303	NA
DDX47	0.43576	4.9e-05	0.000626
RGS2	0.435171	0.00829	0.0363
FBXO3	0.434994	1.65e-05	0.00026
ITPRIP	0.434583	0.00256	0.0146
PPP2CB	0.43444	2.59e-07	7.69e-06
RNF34	0.434186	0.000111	0.00122
GTF2B	0.434077	3.1e-05	0.00043
ZNF823	0.434011	3.45e-05	0.00047
PALMD	0.433781	3.78e-06	7.68e-05
TOP1	0.433355	6.28e-09	2.96e-07
NDE1	0.433103	1.52e-06	3.57e-05
NSUN5	0.4329	0.000298	0.00266
MAPRE1	0.432891	1.52e-08	6.32e-07
SNX6	0.432785	3.5e-06	7.22e-05
LOC102723834	0.432757	0.494	NA
LOC100288175	0.43254	0.0491	0.137
MEIOB	0.432448	0.221	0.396
HGS	0.432185	2.21e-05	0.000325
RRAGC	0.432057	0.000147	0.00153
DHCR24-DT	0.431764	0.172	0.334
MYL12-AS1	0.431383	2.65e-06	5.76e-05
INTS7	0.43106	3.76e-06	7.64e-05
CRYGS	0.430965	0.112	0.248
PFKFB2	0.430809	4.52e-05	0.000587
PSMD14	0.430626	9.04e-07	2.27e-05
BZW1	0.429974	9.68e-08	3.24e-06
HCAR3	0.429462	0.0179	0.0648
NR1I2	0.429414	0.0001	0.00112
FAM85B	0.429111	0.475	NA
TEX10	0.429044	5.44e-06	0.000105
WEE1	0.428715	5.05e-06	9.79e-05
LOC105379283	0.428677	0.407	NA
ATIC	0.428175	3.72e-06	7.6e-05
PUM3	0.428011	5.63e-06	0.000108
PITPNC1	0.427239	0.0454	0.13
HNRNPA2B1	0.426991	4.56e-08	1.67e-06
NUDCD1	0.426886	1.42e-05	0.00023
ACTN4	0.425951	2.13e-05	0.000316
MEAF6	0.425945	1.28e-06	3.05e-05
CAPZA1	0.425291	1.11e-06	2.7e-05
VPS35	0.42524	8.22e-07	2.1e-05
GLRX3	0.425035	3.38e-06	7e-05
DDX21	0.424835	2.4e-07	7.22e-06
POLR3C	0.424807	4.03e-05	0.000534
STAMBPL1	0.4247	0.215	0.389
SWAP70	0.424612	3.58e-06	7.36e-05
FNBP1L	0.424463	5.5e-07	1.49e-05
MAP2K4	0.424456	3.78e-07	1.08e-05
RASGRF1	0.424341	0.178	0.341
LOC112268088	0.424222	0.304	NA
PPIL4	0.423741	3.34e-05	0.000457
H3-5	0.423716	0.0253	0.0838
FAM24B	0.423657	0.233	0.411
LOC101929160	0.423246	0.0972	0.225
TM4SF1	0.423028	1.44e-05	0.000231
APEX2	0.422682	8.14e-06	0.000146
MYO6	0.422663	2.62e-06	5.72e-05
AZIN1	0.422345	8.32e-08	2.85e-06
DDX46	0.422224	6.62e-08	2.32e-06
DGCR11	0.422213	0.327	NA
LOC101928096	0.422124	0.00481	0.0238
LOC105374800	0.422123	0.38	NA
LINC02904	0.422073	0.213	0.387
PSMB2	0.421476	0.0384	0.115
BMAL2-AS1	0.42129	0.132	0.278
TRPV2	0.42085	0.000195	0.00191
SLC17A5	0.420515	2.41e-05	0.000351
MB21D2	0.420429	0.042	0.122
INTS8	0.420313	4.6e-06	8.98e-05
EFL1	0.420158	9.99e-06	0.000174
CLIC1	0.420103	8.37e-08	2.86e-06
CCT2	0.419824	1.28e-06	3.05e-05
HYCC2	0.419435	3.07e-05	0.000428
POLR3G	0.418973	0.00338	0.0181
LOC105370447	0.41877	0.00432	0.0218
DIAPH2	0.418516	0.000581	0.00452
TMEM70	0.418288	0.000293	0.00263
P3R3URF-PIK3R3	0.417957	0.0664	0.171
SNX2	0.417623	1.01e-06	2.49e-05
NCAPH	0.417251	3.84e-06	7.74e-05
CUL4B	0.417199	1.77e-06	4.09e-05
GOLT1A	0.416863	0.00246	0.0142
CCDC9B	0.416831	0.000355	0.00307
CHMP5	0.416726	1.62e-05	0.000255
NAT1	0.416259	0.0166	0.0614
TAF1A	0.416164	0.00198	0.0121
LINC03033	0.415674	0.319	0.504
OVOS2	0.415482	0.487	NA
SGPP1	0.415461	0.000121	0.0013
SETD7	0.41509	0.153	0.308
EXOC6	0.414936	0.000447	0.00368
PRKCE	0.414768	0.0172	0.063
SLC26A5	0.414694	0.135	0.282
MFSD12	0.414664	0.00184	0.0115
SMAD1-AS1	0.414592	0.108	0.242
ZNF516-DT	0.414083	0.446	NA
FBXO33	0.413997	0.000148	0.00154
RASSF5	0.413947	0.328	NA
CHUK	0.413743	1.12e-06	2.73e-05
TTC1	0.413237	2.89e-06	6.18e-05
USP54	0.413018	1.34e-05	0.000221
EIF2B2	0.411916	2.17e-06	4.89e-05
VPS26A	0.411797	8.99e-07	2.26e-05
PPP1R1C	0.411777	0.0241	0.081
TIGIT	0.411721	0.0126	0.0499
SLC2A8	0.411719	0.000134	0.00141
CLP1	0.411643	0.000205	0.00199
PSMC6	0.411609	9.89e-07	2.46e-05
TCIM	0.411558	0.000425	0.00355
CAVIN2	0.411127	1.94e-05	0.000296
JUN	0.410955	5.2e-05	0.000657
DDX5	0.410661	1.89e-07	5.85e-06
LOC105371082	0.410293	0.0748	0.186
TIPIN	0.410114	0.000896	0.0064
AQP4	0.410081	0.135	0.282
FSIP1	0.409952	0.451	NA
ADNP-AS1	0.409672	0.303	0.488
SLC12A8	0.40963	0.493	NA
PSMC5	0.409402	3.2e-06	6.71e-05
LOC101927179	0.409341	0.0782	0.192
SLC39A10	0.409313	0.000104	0.00115
DDO	0.409203	0.0194	0.0689
CDC23	0.409181	1.89e-06	4.3e-05
UTP4	0.40908	2.31e-06	5.14e-05
HNRNPC	0.408985	2.62e-06	5.72e-05
PSMB8	0.408963	0.00146	0.00948
ZNF622	0.408948	0.000545	0.00433
ZNF345	0.408803	0.0488	0.136
CALCOCO2	0.408761	5.8e-06	0.00011
OSTM1	0.40861	3.21e-05	0.000443
UBE2E2	0.408602	0.433	NA
DNAJC7	0.408314	1.67e-06	3.87e-05
LOC105369968	0.408284	0.319	NA
MED19	0.408226	0.021	0.0733
UPP1	0.408028	0.0195	0.0691
SUCO	0.407952	1.21e-05	0.000203
NOC3L	0.407741	2.09e-05	0.000315
KRT18	0.407464	3.73e-06	7.6e-05
RRAD	0.407278	0.453	NA
CYTOR	0.407213	8.31e-05	0.000965
KIN	0.40713	0.000249	0.00232
SPON1	0.406838	0.355	NA
TNPO1	0.406798	3.82e-07	1.08e-05
CEP55	0.406623	1.06e-05	0.000184
HSP90AB1	0.405932	1.36e-05	0.000223
ZNF256	0.40572	0.105	0.237
DYNC1LI1	0.40565	6.63e-06	0.000122
MYO1E	0.405444	1.79e-06	4.13e-05
ENAH	0.405322	2.43e-08	9.5e-07
PPT1	0.40495	3.96e-07	1.12e-05
HARS1	0.404871	2.28e-06	5.1e-05
TJP1	0.404379	3.22e-06	6.73e-05
STAC3	0.40427	0.28	0.462
YAF2	0.404182	0.000816	0.00594
MLKL	0.404043	0.00207	0.0125
MIR3189	0.403925	0.0859	0.206
PITPNB	0.403896	3.53e-05	0.000477
CHMP2B	0.403738	1.38e-05	0.000225
YY2	0.403697	0.272	0.454
S100P	0.403419	1.33e-05	0.00022
CD83	0.403141	0.165	0.324
ARMCX5	0.402752	0.000516	0.00412
TMEFF1	0.402283	0.0481	0.135
WWP1-AS1	0.402108	0.0489	0.136
LOC101927572	0.402085	0.368	NA
ATP10D	0.402056	0.364	NA
CIAPIN1	0.401849	9.68e-07	2.41e-05
NQO2-AS1	0.401837	0.449	NA
LOC105372539	0.401755	0.261	0.442
RGS20	0.401689	0.0161	0.0598
VASP	0.401493	1.12e-05	0.000191
UGT1A9	0.401337	0.0224	0.0766
RBM47	0.401273	0.000431	0.00358
CCT7	0.401225	5.39e-08	1.93e-06
UTP14A	0.401208	1.39e-05	0.000226
IMPA1	0.400918	6.16e-05	0.000758
UGT1A8	0.399982	0.0246	0.0821
UGT1A10	0.399982	0.0246	0.0821
UGT1A5	0.399982	0.0246	0.0821
UBE2D1	0.399794	6.52e-05	0.000792
HCG17	0.399735	0.533	NA
C4orf36	0.399687	0.215	0.389
RBM44	0.39964	0.464	NA
PAIP2	0.399505	2.5e-06	5.5e-05
RANBP6	0.399357	3.39e-05	0.000463
LOC107986452	0.399163	0.468	NA
NIPAL2	0.399126	0.00101	0.00707
ADAM9	0.399068	3.32e-07	9.63e-06
TARDBPP3	0.398963	0.0221	0.0758
S100A16	0.398706	2.73e-05	0.000389
FGD6	0.398662	0.000161	0.00164
ARPC5	0.398529	1.44e-05	0.000231
CSE1L	0.398439	1.54e-06	3.61e-05
SBK3	0.398305	0.156	0.312
GRAMD2B	0.398017	0.00199	0.0121
CORO1C	0.397989	3.03e-07	8.85e-06
TMEM11-DT	0.397865	0.467	NA
PSMA3	0.397621	8.93e-07	2.25e-05
LOC107985686	0.397386	0.488	NA
ACTL6A	0.397199	5.42e-06	0.000104
SHFL	0.397099	0.00509	0.0249
KCMF1	0.396853	6.75e-07	1.76e-05
ATP6V1D	0.39663	1.38e-05	0.000225
CYCS	0.396537	1.49e-06	3.52e-05
ZNF529-AS1	0.396289	0.125	0.267
METTL3	0.396173	2.75e-06	5.89e-05
PRPF3	0.395923	1.29e-05	0.000213
C2CD4A	0.395693	0.377	NA
VMP1	0.395534	1.35e-05	0.000222
SLC16A6	0.395376	0.226	0.402
SH2D3A	0.395092	0.0342	0.105
LOC107984852	0.394703	0.426	NA
GNAI1	0.394546	0.00189	0.0117
LINC00857	0.393751	0.0132	0.0516
FLJ32255	0.393686	0.306	0.492
PLAU	0.393409	0.325	0.51
NAA15	0.393404	6.22e-07	1.65e-05
PGM2L1	0.393124	0.233	0.411
PSMD2	0.39308	5.54e-08	1.96e-06
PPP2CA	0.392662	3.08e-07	8.98e-06
DUSP4	0.392651	0.373	NA
RAB22A	0.392481	8.5e-06	0.000152
EPS8L3	0.39236	0.000112	0.00122
UGT1A7	0.392335	0.0272	0.0884
ZC3H12A-DT	0.392083	0.13	0.275
VTRNA1-2	0.391613	0.558	NA
DDX24	0.391361	4.91e-05	0.000627
TRIM14	0.390883	0.000443	0.00366
OVGP1	0.390452	0.00755	0.0337
PRC1-AS1	0.390188	0.000326	0.00287
RIT1	0.389948	7.41e-05	0.000878
FNTA	0.389827	5.55e-05	0.000697
DSC3	0.389624	0.429	NA
RAP1GDS1	0.389567	5.05e-05	0.000642
MICU2	0.38947	1.27e-05	0.000211
USP4	0.389381	8.06e-05	0.000938
RARA-AS1	0.389214	0.388	NA
ITPRID2	0.388576	7.15e-07	1.86e-05
MOB4	0.388562	4.36e-05	0.000568
MSH2	0.388491	3.89e-06	7.8e-05
FAF2	0.388425	2.05e-05	0.00031
IFI30	0.388319	0.000359	0.0031
PSMD13	0.388225	6.48e-06	0.000121
DARS1	0.388167	1.07e-05	0.000185
DHX15	0.387901	9.45e-07	2.36e-05
UGT1A4	0.387591	0.0288	0.0922
DEGS1	0.387352	9.22e-05	0.00105
EWSR1	0.387262	3.65e-07	1.05e-05
BTBD10	0.387099	3.36e-05	0.00046
MTHFD1	0.386769	5.52e-05	0.000694
KDM7A	0.386749	2.98e-06	6.34e-05
RUFY2	0.386653	0.000246	0.00231
SLTM	0.386233	9.54e-05	0.00108
PBX3	0.386184	0.0319	0.0998
TBK1	0.38618	2.11e-05	0.000316
ZNF71-SMIM17	0.385965	0.489	NA
SCYL2	0.385892	2.12e-05	0.000316
PIK3R3	0.385806	0.06	0.158
MAD2L1BP	0.385755	0.000181	0.00181
MKLN1-AS	0.384864	0.0226	0.077
PA2G4P4	0.384563	0.0687	0.175
SLC1A7	0.383585	0.408	NA
POLK	0.383407	0.000253	0.00235
LRRC69	0.383181	0.252	0.432
CERS5	0.382731	0.000249	0.00232
GTPBP2	0.382412	0.000226	0.00214
ATP6V1E1	0.382135	2.37e-05	0.000347
AAGAB	0.382091	7.97e-05	0.000929
ACTR10	0.38199	7.86e-05	0.000921
LOC105370941	0.381873	0.297	0.481
NARS1	0.381837	6.35e-06	0.000118
OTUB2	0.381831	0.054	0.146
RRN3P1	0.381762	0.19	0.356
PON2	0.381493	1.72e-05	0.000269
SUCLA2	0.38133	2.96e-06	6.3e-05
LUZP1	0.381279	0.000161	0.00164
PJA1	0.381193	0.0123	0.0489
LDLRAD3	0.380699	0.432	NA
SH2D4A	0.380671	0.144	0.295
CTSE	0.380516	0.105	0.237
NDUFA9	0.380423	3.08e-05	0.000429
USP53	0.380393	9.12e-05	0.00104
DNMBP	0.38037	0.00585	0.0276
ERRFI1	0.380362	0.000135	0.00142
ELOVL6	0.380347	0.000616	0.00475
MAPRE3	0.380275	0.277	0.459
LOC105371825	0.380242	0.095	0.221
XRCC5	0.380194	6.98e-06	0.000128
KCTD10	0.380139	5.79e-05	0.000723
ZCCHC24	0.380104	0.0867	0.207
TCEAL9	0.379806	0.000359	0.0031
BUB3	0.379721	1.37e-06	3.23e-05
FLJ39095	0.379684	0.29	0.473
GABARAPL1	0.379523	7.33e-05	0.000871
CCNE2	0.379494	0.0311	0.0979
PSMA4	0.379321	3.88e-06	7.8e-05
KIF23	0.37908	9.42e-05	0.00107
ADM-DT	0.378937	0.239	0.417
RIOK2	0.378674	0.000262	0.00241
SLC4A7	0.378612	2.12e-05	0.000316
DCP1A	0.378581	4.92e-05	0.000627
RRN3P2	0.378519	0.0106	0.0437
ZC3H12C	0.378215	0.00819	0.0359
RHEBL1	0.378126	0.192	0.359
PTPN21	0.377994	0.0179	0.0648
HDAC1	0.377938	3.46e-06	7.15e-05
HEXB	0.377764	1.49e-05	0.000238
MYO1B	0.37746	1.3e-07	4.18e-06
KATNA1	0.376726	0.000532	0.00423
SNX16	0.376496	0.0196	0.0695
ARL5B	0.37639	1.62e-05	0.000255
RAI14	0.376355	4.16e-05	0.000548
F3	0.376206	0.00574	0.0273
DDX52	0.376001	1.98e-05	0.000301
DAPK2	0.375754	0.484	NA
MET	0.375606	3.18e-06	6.7e-05
MIR9898	0.375333	0.000318	0.00282
EXOC1	0.375177	9.08e-05	0.00104
LOC105373335	0.374942	0.103	0.234
AZI2	0.374914	0.00146	0.00945
CWC22	0.374601	2.4e-05	0.000349
GSDMB	0.374437	0.0974	0.225
IFT74	0.374111	0.00162	0.0103
EPS15	0.374025	8.84e-06	0.000157
GNPDA2	0.373815	0.00216	0.0129
CHRNA3	0.373801	0.367	NA
CACNG4	0.373744	0.283	0.465
SEL1L3	0.373222	1.12e-05	0.000191
MIER1	0.3732	0.000352	0.00305
AKR1C3	0.372895	5.15e-05	0.000653
CCDC65	0.372724	0.421	NA
PPP1R15A	0.372646	0.00241	0.014
FOS	0.372642	0.271	0.452
RNF6	0.372359	1.98e-05	0.000301
LOC102724823	0.372258	0.276	0.458
KBTBD8	0.372227	0.00387	0.0202
SNORD14E	0.37192	0.588	NA
TGIF2-RAB5IF	0.371704	1.29e-05	0.000213
MRPS35	0.371258	1.2e-05	0.000202
MNAT1	0.371001	0.000221	0.00211
RIOK3	0.370865	8.11e-05	0.000943
ELL2	0.370858	6.63e-06	0.000122
RHOQ-AS1	0.370812	0.431	NA
CRNKL1	0.370789	0.000412	0.00347
CNPY2-AS1	0.370668	0.293	0.477
RPL23AP7	0.370595	0.00407	0.0209
BUB1	0.370556	1.2e-05	0.000202
KITLG	0.370437	1.43e-05	0.000231
LOC105369595	0.370289	0.234	0.412
MTAP	0.370064	0.00029	0.00262
ERGIC2	0.369935	8.54e-05	0.000985
PPP2R5A	0.369899	0.000167	0.00168
ZNF460	0.369801	0.0564	0.151
TRMT6	0.369287	6.85e-05	0.000824
PAQR3	0.369225	5.49e-05	0.000692
WASIR2	0.369129	0.53	NA
ITCH	0.368997	2.71e-06	5.84e-05
ANLN	0.36894	4.48e-06	8.78e-05
ARG2	0.368824	0.000169	0.0017
S100A13	0.368823	0.000193	0.00191
SMU1	0.368785	8.21e-06	0.000147
MSANTD3-TMEFF1	0.368785	0.00824	0.0361
MFN1	0.368657	2.39e-05	0.000348
UGT2B7	0.368573	2.42e-05	0.000351
BEND7	0.368287	0.000857	0.00617
RNA18SN4	0.368239	0.0157	0.0588
DSC2	0.368103	6.92e-05	0.000831
RUVBL1	0.367707	2.04e-05	0.000309
LINC02728	0.367608	0.501	NA
RAB5IF	0.367584	1.19e-05	0.000201
DDX18	0.36757	2.09e-05	0.000315
LOC107985381	0.367184	0.198	0.367
LOC105373305	0.367035	0.422	NA
GTF2E2	0.366907	6.22e-05	0.000763
ITPR3-AS1	0.366828	0.176	0.339
TARS1	0.366496	2.12e-05	0.000316
LARP4	0.366436	3.9e-06	7.81e-05
PTGR1	0.366111	6e-05	0.000742
SNORA48	0.365955	0.444	NA
STAT4	0.365739	0.62	NA
SERPINI1	0.365739	0.00742	0.0333
PRPF40A	0.365516	1.04e-05	0.000181
SAT1	0.365352	0.000183	0.00182
HSPA4	0.365321	1.43e-07	4.55e-06
EIF2B3	0.365191	0.00111	0.00758
ILF2	0.365151	2.71e-06	5.84e-05
CLDN6	0.36507	0.000199	0.00195
CDC5L	0.36492	5.86e-05	0.000729
TRIB1	0.364656	0.000771	0.00571
TAF2	0.364614	2.18e-05	0.000323
LOC105370902	0.364553	0.372	NA
ORAI2	0.364324	0.0832	0.201
ZNF132	0.364242	0.538	NA
APOL2	0.364176	0.165	0.324
JMJD6	0.363817	0.000125	0.00133
HOTAIRM1	0.363764	0.135	0.282
LOC101927178	0.363763	0.00619	0.0289
SNORD19B	0.36375	0.248	0.427
ANGPTL2	0.363483	0.115	0.252
POMP	0.363367	4.12e-06	8.15e-05
WDR45	0.363115	0.000386	0.00329
RECQL	0.362998	0.000101	0.00113
MED27	0.362532	0.00412	0.021
U2AF1	0.362217	0.000941	0.00664
JDP2-AS1	0.361983	0.511	NA
ANKRD50	0.361978	0.00401	0.0207
DUSP5P1	0.36184	0.338	0.524
HIGD1A	0.361788	7.61e-06	0.000138
APLF	0.361453	0.142	0.292
XRCC6	0.361436	3.26e-06	6.8e-05
SYNCRIP	0.361363	5.46e-06	0.000105
CEMIP2	0.361341	2.4e-05	0.000349
ICAM2	0.361339	0.0956	0.222
SERPINE1	0.36118	0.18	0.343
OSCAR	0.361121	0.441	NA
NRDE2	0.360953	9.73e-05	0.0011
RAB32	0.360907	8.41e-05	0.000975
ELF1	0.360772	1.8e-05	0.000279
TDP2	0.36074	2.05e-06	4.64e-05
PYROXD1	0.360576	0.000666	0.00505
ARLNC1	0.360484	0.491	NA
CCDC28B	0.360477	0.271	0.453
HAT1	0.360332	8.86e-06	0.000157
TUBB	0.360254	1.38e-05	0.000225
FBXO36	0.359851	0.039	0.116
LRRC42	0.359615	3.89e-06	7.8e-05
RAB18	0.359602	6.99e-05	0.000838
LMCD1	0.359388	0.0238	0.08
FMNL1	0.359347	0.225	0.401
CHAC2	0.359273	0.00713	0.0323
IER3-AS1	0.359263	0.000613	0.00474
USP13	0.359194	3.28e-05	0.000451
DUSP11	0.359174	0.000452	0.00371
BLVRA	0.359137	1.64e-05	0.000258
INTS13	0.358884	6.16e-05	0.000758
RB1CC1	0.358608	0.000106	0.00117
LOC102724916	0.358306	0.13	0.276
AMN1	0.358262	0.0141	0.0541
UEVLD	0.35816	0.000459	0.00376
SDHAF2	0.358146	8.54e-05	0.000985
RNA18SN3	0.358115	0.0164	0.0608
CDK5RAP1	0.357834	8.91e-05	0.00102
MTREX	0.35778	3.64e-05	0.000489
SLA2	0.357609	0.000804	0.00589
UGT1A3	0.357596	0.0381	0.114
SMIM13	0.357548	0.00142	0.00926
DSTN	0.357301	5.88e-05	0.000731
FAM111B	0.357145	0.00139	0.00909
INO80C	0.357089	0.00284	0.0158
LINC01806	0.357044	0.0303	0.0959
PIH1D2	0.356809	0.00854	0.0372
PPP2R3C	0.356803	0.000131	0.0014
LOC102724594	0.356702	0.000891	0.00637
RAP1B	0.356606	1.85e-05	0.000285
LOC101928034	0.356559	0.173	0.335
CASP10	0.356019	0.000233	0.0022
ARPC2	0.355801	1.05e-05	0.000183
NR1D2	0.355644	0.000149	0.00155
MAP3K20-AS1	0.355541	0.437	NA
LRRC8C	0.355374	0.38	NA
HIF1A	0.354879	1.28e-05	0.000212
RPA1	0.354874	5.2e-06	0.000101
CAB39	0.354692	0.000134	0.00141
ASB3	0.354625	0.00371	0.0195
CSRNP1	0.354611	0.00678	0.0311
PLEKHF2	0.354586	0.00779	0.0347
MYD88	0.35441	0.00551	0.0265
SOCS4	0.354395	0.000408	0.00343
LYVE1	0.354344	0.534	NA
FAXC	0.354191	0.498	NA
H3C6	0.35418	0.542	NA
RNF14	0.354134	0.00233	0.0137
PRR29	0.354122	0.247	0.426
PIGC	0.35402	0.000464	0.00379
MIR6852	0.353913	0.141	0.291
CCT4	0.353668	1.33e-05	0.00022
ZNF267	0.353579	0.00042	0.00351
EEA1	0.353535	3.49e-05	0.000473
SNX9	0.353502	0.000133	0.00141
LOC107985911	0.352791	0.00083	0.00602
KARS1	0.352776	2.02e-05	0.000306
GCNT4	0.352664	0.000576	0.00448
LTN1	0.352654	0.000228	0.00216
YBX3P1	0.35261	0.429	NA
BCAS2	0.352598	0.000221	0.00211
DCP2	0.352511	7.52e-05	0.000888
SLC25A51	0.352336	0.0059	0.0278
HIF1A-AS2	0.352258	0.000325	0.00287
SMC6	0.352192	8.94e-06	0.000158
TARDBP	0.352078	1.8e-06	4.14e-05
MTMR2	0.352002	4.91e-05	0.000627
UGCG	0.351932	0.000884	0.00633
RNA18SN1	0.351812	0.138	0.287
HCAR1	0.351577	0.00984	0.0413
CDC42SE1	0.351476	0.000532	0.00423
ABI1	0.351269	0.000181	0.0018
PSMD11	0.351178	2.36e-06	5.25e-05
GIP	0.351054	0.241	0.42
GTF2IRD2	0.350969	0.197	0.366
LOC105374152	0.350941	0.559	NA
COL4A2	0.350873	0.435	NA
POC5	0.350859	0.00483	0.0238
NFXL1	0.350776	0.000474	0.00386
LOC112268261	0.350753	0.52	NA
CASS4	0.350734	0.562	NA
CCAR1	0.350637	4.36e-05	0.000568
LOC105371064	0.350591	0.454	NA
GKAP1	0.350574	0.0215	0.0744
CTNNB1	0.350496	5.79e-06	0.00011
SLC4A1AP	0.350469	2.67e-05	0.000381
CMTR1	0.350354	0.000867	0.00623
LOC399975	0.350264	0.125	0.268
MRPL39	0.350237	0.000567	0.00444
YWHAH	0.350168	1.83e-05	0.000282
CTR9	0.350075	4.03e-05	0.000534
GPRIN1	0.350054	0.109	0.244
STK38L	0.34999	0.000203	0.00197
ACTR5	0.349851	0.00272	0.0153
FAM186B	0.349755	0.348	0.535
DHRS7	0.349739	0.00117	0.00792
ZBTB20	0.349736	0.196	0.365
ETFBKMT	0.349701	0.06	0.158
MELK	0.349687	7.01e-05	0.000839
HACL1	0.349561	0.00172	0.0108
RACGAP1	0.349396	6.17e-05	0.000759
FAM81A	0.349322	0.478	NA
RNF115	0.349265	0.000163	0.00166
GSKIP	0.349046	0.000115	0.00125
OSR2	0.348968	0.301	0.485
MBNL2	0.348949	0.000199	0.00195
LOC105375020	0.348487	0.36	0.546
MAP1LC3B2	0.348394	0.115	0.252
INTS4P1	0.348328	0.228	0.405
API5	0.34829	7.33e-06	0.000133
DUSP10	0.348028	0.124	0.265
LINC00869	0.347988	0.526	NA
REEP3	0.347824	0.000196	0.00192
PTRH2	0.347728	0.000176	0.00177
FANCL	0.347351	0.000336	0.00294
LOC105274304	0.34735	0.511	NA
MCM4	0.34726	7.91e-07	2.03e-05
LOC107985962	0.347073	0.559	NA
REXO2	0.346812	4.22e-05	0.000554
TFPI	0.346806	4.78e-05	0.000615
DLG5-AS1	0.346722	0.493	NA
TMOD1	0.346717	0.0145	0.0555
DLGAP4-AS1	0.34667	0.449	NA
NOP58	0.346625	3.07e-05	0.000429
LOC107986293	0.346599	0.531	NA
TAF9	0.346575	5.16e-05	0.000653
RNA18SN5	0.346392	0.158	0.315
LOC105377102	0.346352	0.154	0.309
PARP1	0.346132	6.16e-06	0.000115
MALT1	0.346041	9.21e-05	0.00105
IER2	0.345981	0.00783	0.0348
LINC01780	0.345957	0.545	NA
LOC105378443	0.345861	0.1	0.229
SHC1	0.345834	1.46e-05	0.000234
F2R	0.345704	0.00159	0.0101
PPARG	0.345352	0.00105	0.00729
GPR75-ASB3	0.345209	0.00519	0.0253
AMD1	0.34518	8.37e-06	0.00015
WDR1	0.345071	2.27e-06	5.08e-05
RRN3	0.345024	1.91e-05	0.000292
MICAL1	0.344956	0.00687	0.0315
LOC100128361	0.344866	0.445	NA
GEMIN2	0.344775	0.000717	0.00539
TTC27	0.344718	5.72e-05	0.000715
LOC105371240	0.344593	0.52	NA
HOXA5	0.344558	0.0612	0.161
PGM2	0.34366	0.000186	0.00184
RAB30	0.343182	0.0217	0.0748
PALM2AKAP2	0.34313	0.00119	0.00804
OSER1	0.34307	0.000204	0.00198
CAST	0.343056	4.21e-05	0.000553
B4GALT4-AS1	0.342778	0.239	0.417
LOC107986458	0.342774	0.355	0.541
STAG2	0.342257	4.59e-05	0.000593
SHOC2	0.342202	0.000609	0.00471
GPATCH2L	0.341969	0.000132	0.0014
INTS12	0.34152	0.00268	0.0151
MTERF3	0.341434	0.00389	0.0203
MCU	0.341245	0.000103	0.00115
MMP3	0.340881	0.539	NA
ETS2	0.340478	8.66e-06	0.000154
CYLD	0.340408	0.000116	0.00126
IST1	0.340169	0.000253	0.00235
LOC105372064	0.340082	0.0841	0.203
LOC107986087	0.340012	0.516	NA
TIMP2	0.339959	0.00225	0.0133
FAM177A1	0.339959	0.000119	0.00128
FZD6	0.339878	0.00202	0.0123
EXOSC3	0.339832	0.000597	0.00463
LCP1	0.339789	0.0814	0.198
BAIAP2L1	0.338447	0.000221	0.00211
TAF10	0.338441	2.74e-05	0.00039
ABCA10	0.338224	0.517	NA
MITD1	0.338175	0.00187	0.0116
SLK	0.338084	6.29e-05	0.000769
USP16	0.337963	0.000125	0.00133
NUP93	0.337894	0.000423	0.00353
HMMR-AS1	0.337798	0.0353	0.108
ERVK3-1	0.337786	0.00612	0.0286
FRG1	0.337582	0.0168	0.0621
ND2	0.337434	0.382	0.566
B3GNT2	0.337413	9.1e-05	0.00104
ZNF207	0.337394	8.12e-06	0.000146
ACYP1	0.33724	0.0138	0.0533
CHN1	0.337222	0.00117	0.00792
RNFT1	0.337186	0.00277	0.0155
CLVS1	0.336979	0.00234	0.0137
RNA18SN2	0.336974	0.0306	0.0966
XKR9	0.336939	0.363	0.549
NOL10	0.336858	0.000125	0.00133
H2AC8	0.336407	0.519	NA
TRIM23	0.336359	0.0034	0.0182
MED21	0.336336	0.00155	0.00992
TPP2	0.336331	1.67e-05	0.000262
PKM	0.336248	2.95e-07	8.66e-06
NBN	0.336238	0.000776	0.00573
DLGAP5	0.336134	0.000277	0.00252
RGL1	0.335983	0.000649	0.00495
LOC728024	0.335728	0.484	NA
EYS	0.335701	0.343	0.529
RAB8B	0.335698	0.00285	0.0158
ID3	0.335585	0.00071	0.00534
TMEM265	0.335316	0.209	0.382
UTP3	0.335204	0.00221	0.0131
DISP1	0.335072	0.17	0.331
C2orf69	0.33496	0.00151	0.00973
BMI1	0.334935	0.000913	0.00648
PSMD4	0.334847	2.85e-05	0.000403
SERTAD3	0.334618	0.0199	0.0702
NT5C3A	0.334325	0.00113	0.00771
RAB27A	0.334254	0.000531	0.00423
LOC112268177	0.334122	0.393	0.576
GFM1	0.33391	0.000165	0.00167
PPP1R7	0.333457	0.000385	0.00329
TRIM54	0.333298	0.181	0.345
RPAP3	0.333128	0.000433	0.00359
METTL21C	0.333093	0.217	0.392
SNX25	0.332983	0.00124	0.00827
AGAP1-IT1	0.33295	0.574	NA
MMGT1	0.332924	0.000974	0.00683
CDC20	0.332724	0.000141	0.00148
C9orf72	0.332715	0.0128	0.0505
MIR6859-4	0.332618	0.594	NA
LACTB	0.332583	0.000557	0.00439
MYL6	0.332538	0.000104	0.00116
LOC105370624	0.332465	0.384	0.567
HIBCH	0.332438	0.00028	0.00254
UBQLN1	0.332389	1.09e-05	0.000187
ELF4	0.332229	0.0128	0.0504
POLD3	0.332095	0.00353	0.0188
SESTD1	0.331844	8.59e-05	0.000988
GTF2H1	0.331785	0.000164	0.00166
H2BC21	0.331485	0.342	0.528
IGF2BP3	0.331189	8.84e-05	0.00101
SHCBP1	0.331101	0.000486	0.00394
PSEN1	0.331078	0.000158	0.00161
ZXDA	0.331041	0.48	NA
MAP1LC3B	0.330859	7.53e-05	0.000889
RAB23	0.330853	0.00243	0.0141
NIFK	0.33071	0.000725	0.00544
KLC1	0.330693	0.00018	0.0018
STAM2	0.330337	0.000403	0.0034
RRP15	0.330225	0.000829	0.00602
DIS3	0.330209	0.000141	0.00147
LOC112268260	0.330209	0.351	0.537
NT5C2	0.330159	7.31e-05	0.000869
CCDC32	0.330011	0.0196	0.0695
DMD	0.329993	0.000791	0.00581
LOC112268131	0.329955	0.423	NA
SNORD11	0.329921	0.596	NA
FRRS1	0.329917	0.00207	0.0125
YPEL5	0.329896	0.00125	0.00831
DDX3X	0.329658	2.68e-05	0.000383
ERI1	0.3296	0.00122	0.00815
ACTR2	0.329583	2.33e-05	0.000342
IL20RB-AS1	0.329472	0.039	0.116
SLU7	0.329465	0.000136	0.00144
LOC105369225	0.32915	0.298	0.482
TBCE	0.329083	0.000449	0.00369
UBE2W	0.328834	0.000587	0.00455
PRC1	0.328747	1.77e-05	0.000275
NUP35	0.328533	0.00119	0.00802
MOSPD2	0.328384	0.00774	0.0345
TBCCD1	0.327945	0.004	0.0207
CIP2A	0.327848	9.56e-05	0.00108
TIMM23	0.327813	0.000121	0.0013
SH3RF2	0.327766	0.0106	0.0436
GNL2	0.32768	7.46e-05	0.000883
PLEKHA8	0.327324	0.000203	0.00197
VRK2	0.327261	0.000164	0.00166
RASGRF2	0.32709	9.5e-05	0.00108
UTP15	0.327041	0.000564	0.00443
ATF1	0.327002	0.00122	0.00817
RARS1	0.326864	0.000365	0.00314
H1-2	0.326822	0.0496	0.138
MACF1	0.32667	0.000841	0.00609
MTERF1	0.326578	0.00574	0.0273
RAB11A	0.326423	0.000226	0.00215
MTUS1-DT	0.326269	0.378	0.562
KRR1	0.326158	0.000387	0.0033
ZNHIT6	0.325634	0.00133	0.00875
GXYLT1	0.325624	0.000431	0.00359
LINC00513	0.32542	0.0134	0.0521
CMPK1	0.325378	3.12e-05	0.000433
HNRNPH2	0.325231	5.98e-05	0.00074
CEP170	0.325209	7.75e-05	0.00091
PTAFR	0.32512	0.0574	0.153
ZW10	0.325006	0.000529	0.00422
PLCXD2	0.324938	0.0813	0.198
COMMD7	0.324306	0.000828	0.00601
SFPQ	0.324299	7.08e-06	0.000129
CDC25C	0.324273	0.00543	0.0261
NOTCH2NLC	0.323992	0.37	0.554
CTSL	0.323911	0.000755	0.0056
TUFT1	0.323828	0.00811	0.0357
RNF19A	0.323579	0.000465	0.0038
NEK2	0.323508	0.0012	0.00806
KLHL20	0.323468	0.00305	0.0167
B3GAT2	0.323183	0.0154	0.0578
MIR6797	0.323138	0.433	NA
PHLPP2	0.323008	0.00732	0.033
PLEKHB2	0.322918	5.55e-06	0.000106
DHX32	0.322808	0.000169	0.0017
SERAC1	0.3227	0.00361	0.0191
PINX1	0.322638	0.00746	0.0335
WDR46	0.322636	3.46e-05	0.00047
RNF125	0.322599	0.605	NA
LIMA1	0.322573	0.000613	0.00474
MORC3	0.322425	0.000502	0.00403
PIBF1	0.322397	0.01	0.042
MRPL1	0.322382	0.00543	0.0262
COQ10B	0.322362	0.00205	0.0124
LOC107985877	0.322142	0.337	0.524
RRN3P3	0.322112	0.0445	0.127
L1CAM	0.322093	0.315	0.5
LINC00639	0.32209	0.606	NA
ADGRG6	0.321981	4.34e-05	0.000567
COIL	0.321703	0.000983	0.00688
MYH11	0.321671	0.17	0.331
CDIN1	0.321291	0.0102	0.0425
SNIP1	0.321247	0.00126	0.00836
MIR5581	0.321102	0.564	NA
FAM27B	0.321058	0.51	NA
FAM200B	0.321057	0.00502	0.0246
SNORA11F	0.320979	0.488	NA
CCDC146	0.320912	0.203	0.373
UBE2B	0.320834	0.000419	0.0035
SMARCA5	0.320787	8.85e-05	0.00102
MTRF1L	0.320666	0.000337	0.00294
TTI2	0.320607	0.00632	0.0294
PGBD2	0.320545	0.026	0.0857
SLC25A28	0.320367	0.0195	0.069
ZNF205-AS1	0.320337	0.368	0.553
PSMD7	0.320273	0.000203	0.00197
UPF2	0.320184	0.000237	0.00223
EXOC2	0.320067	0.000295	0.00264
LOC102724143	0.320025	0.319	0.504
WDR44	0.319735	0.02	0.0704
CAPRIN1	0.319699	1.19e-05	0.000201
MFAP1	0.319657	0.000452	0.00371
SEC23B	0.31961	0.000103	0.00114
TBL1XR1	0.319416	0.000154	0.00158
CHEK2	0.319388	0.0071	0.0323
DDX39A	0.31922	0.000214	0.00205
TPK1	0.319017	0.454	NA
CCNDBP1	0.318997	0.000912	0.00648
KLHL28	0.318855	0.0114	0.0462
LINC01273	0.318846	0.22	0.396
LDAF1	0.318809	0.0668	0.171
PART1	0.318761	0.039	0.116
GTF3C3	0.318707	0.000351	0.00305
LYG2	0.318661	0.488	NA
ORC4	0.318648	0.000653	0.00497
SMAP1	0.318639	0.00974	0.041
LOC102723786	0.31856	0.545	NA
SCARB2	0.318312	0.000396	0.00335
SMAD1	0.318088	0.00878	0.038
HLCS	0.317978	0.00844	0.0368
MCPH1	0.317857	0.000568	0.00445
RRAS	0.317566	0.0665	0.171
PRRG1	0.317514	0.00366	0.0193
ARHGEF28	0.317305	7.85e-05	0.000921
SGCB	0.317303	0.0138	0.0533
DPY19L1	0.31726	0.000303	0.0027
DNMBP-AS1	0.317238	0.584	NA
PA2G4	0.317232	7.15e-05	0.000853
ATXN1	0.317013	9.54e-05	0.00108
RDH11	0.31693	0.000109	0.0012
ARRDC2	0.316812	0.0215	0.0743
KPNA5	0.316619	0.00555	0.0266
TMEM33	0.316619	0.000428	0.00357
PNO1	0.316601	0.000106	0.00117
LEO1	0.316528	0.000141	0.00148
MIR302CHG	0.316471	0.034	0.105
KDM1B	0.316435	0.000328	0.00288
LIPH	0.316171	0.102	0.232
PNPLA8	0.316122	0.00359	0.019
NDUFAF4	0.31601	0.00235	0.0137
NUFIP2	0.315863	0.00184	0.0115
LOC105378649	0.315794	0.296	0.479
KALRN	0.315755	0.00109	0.00746
SPRY4	0.315708	0.00184	0.0115
CENPU	0.315697	0.0118	0.0474
PSME1	0.315636	5.84e-05	0.000728
PLSCR4	0.315399	0.183	0.347
AP4B1-AS1	0.315368	0.22	0.396
CNN3	0.315354	3.55e-05	0.000479
FKBP5	0.315332	0.000128	0.00137
DNMT3B	0.315273	0.00972	0.041
LINC02977	0.314908	0.104	0.235
ICA1L	0.314816	0.271	0.452
CRLF3	0.314726	0.00685	0.0314
AHSA1	0.314675	6.37e-05	0.000776
GTF2A2	0.31466	0.00039	0.00332
USP12	0.314631	0.000228	0.00216
DDX59	0.314582	0.00548	0.0263
PTPDC1	0.314504	0.00969	0.0409
LOC112268056	0.314437	0.303	0.488
C1orf116	0.314428	0.131	0.277
NAB2	0.314167	0.00212	0.0127
NPTN	0.314069	0.000131	0.0014
TMPO	0.313979	2.04e-05	0.000309
CBLB	0.3139	0.0132	0.0517
HKDC1	0.313548	0.000394	0.00334
RSU1	0.313413	0.000263	0.00242
HMMR	0.313378	0.00307	0.0168
FAM86B2-DT	0.313316	0.0199	0.0704
ARL4A	0.313301	0.0041	0.021
TES	0.313201	0.00104	0.00724
FBXO8	0.313179	0.0675	0.173
DKK4	0.313134	0.496	NA
DAP3	0.31309	0.000584	0.00454
CDC42	0.312934	0.000123	0.00132
XPO5	0.312926	3.07e-05	0.000429
MTCL1	0.312853	0.0156	0.0584
ZNF436	0.312698	0.00434	0.0219
JAK1	0.312559	0.000132	0.0014
CCDC13	0.312399	0.514	NA
CDC42EP2	0.312383	0.0647	0.168
TSEN15	0.312186	0.00357	0.0189
OGFOD1	0.311945	0.000273	0.00249
TM2D1	0.311877	0.00453	0.0226
FKBP4	0.311673	1.44e-05	0.000231
NOL11	0.311669	0.000531	0.00422
MPZL3	0.311638	0.0184	0.0661
LCOR	0.311634	0.00105	0.00725
NSMCE2	0.311593	0.00573	0.0272
LOC105369194	0.311568	0.51	NA
CEP170P1	0.311524	0.167	0.327
PHLDA1	0.311448	0.000205	0.00199
CXADR	0.311302	7.01e-05	0.000839
EIF3D	0.311288	0.000208	0.00201
EFCAB10	0.311249	0.112	0.248
MORF4L1	0.31124	0.000135	0.00143
C8orf76	0.311051	0.0288	0.0922
BCLAF1	0.310799	0.000267	0.00244
METTL5	0.310747	0.00129	0.00854
MAPK6	0.3106	0.000162	0.00166
TLR2	0.310599	0.282	0.464
LOC105371129	0.310416	0.123	0.264
ANXA6	0.310366	1.87e-05	0.000286
ARMH3	0.310171	0.00201	0.0122
OGA	0.310166	0.000198	0.00194
METTL14	0.310119	0.00148	0.00956
ANKRD29	0.310081	0.498	NA
KPNA1	0.310044	0.000303	0.0027
THAP1	0.310022	0.0188	0.0674
PTBP3	0.309558	2.92e-05	0.000412
DHX9	0.309439	1.11e-05	0.000191
HCAR2	0.309198	0.168	0.328
ZMYM5	0.309034	0.0394	0.117
EXOSC9	0.308923	0.0042	0.0213
LHFPL2	0.308679	0.000386	0.00329
FCER1G	0.308555	0.194	0.362
C14orf119	0.308365	0.000374	0.00321
MIR3934	0.308344	0.566	NA
PLEKHG5	0.30822	0.245	0.424
ACTB	0.308165	0.000566	0.00444
LOC105378948	0.308027	0.156	0.312
NUSAP1	0.308008	0.000525	0.00419
EXOC5	0.307793	0.000126	0.00135
SPRTN	0.307695	0.0153	0.0575
SPDYA	0.307678	0.0975	0.225
BMS1	0.307613	0.000185	0.00183
HNRNPH3	0.307445	0.000723	0.00542
ENO1	0.307414	0.000101	0.00113
NVL	0.307341	0.00257	0.0147
ZNF8-ERVK3-1	0.307258	0.00823	0.0361
COPS4	0.307229	0.00197	0.012
NINJ2-AS1	0.307228	0.536	NA
SLC22A1	0.307175	0.503	NA
LARP1B	0.307083	0.000438	0.00362
LOC107985017	0.306976	0.159	0.315
KATNBL1P6	0.306971	0.372	0.556
VEZT	0.306948	0.00197	0.012
TRMT10C	0.306837	0.000772	0.00571
PSMA5	0.306812	0.000191	0.00189
GNAI3	0.306787	0.000434	0.0036
CLDND1	0.306718	0.00433	0.0219
HMGCS1	0.306683	0.000546	0.00433
STRN3	0.306505	0.000286	0.00259
ZNF480	0.306499	0.00821	0.036
ZNF432	0.306488	0.0328	0.102
AKAP5	0.306485	0.122	0.262
ACSBG1	0.306289	0.00641	0.0297
YWHAZ	0.305862	0.000172	0.00173
GLA	0.305847	0.000259	0.00239
ZNF382	0.305759	0.0937	0.219
ZNF597	0.305694	0.0339	0.104
TIMD4	0.305521	0.342	0.528
MEAK7	0.305423	0.0119	0.0477
PTPN3	0.305384	0.00105	0.00726
PSTK	0.305106	0.119	0.259
PCYT1A	0.304961	0.000201	0.00197
ZNF416	0.304904	0.249	0.429
UFD1	0.304768	0.0025	0.0144
CKAP2	0.304755	0.00117	0.00795
GREP1	0.304707	0.494	NA
AIDA	0.304609	0.000281	0.00255
CCT8	0.304584	0.00048	0.0039
ZNF549	0.304536	0.106	0.239
ADA	0.30433	0.168	0.328
POLR3F	0.304212	0.0108	0.0443
MALAT1	0.304198	0.0122	0.0487
LACTB2-AS1	0.304191	0.0522	0.143
ARL15	0.304094	0.0213	0.0738
ADSS2	0.304009	0.000417	0.00349
PIK3AP1	0.303991	0.315	0.5
YWHAE	0.303862	0.000113	0.00123
CSNK1G3	0.303814	0.00158	0.0101
RBM12	0.303793	4.35e-05	0.000567
MARCKS	0.303712	0.000217	0.00208
PAPSS2	0.303703	0.00388	0.0202
BRIX1	0.303599	0.00195	0.012
PRIM2	0.303526	0.00526	0.0256
WASHC2A	0.303521	0.000357	0.00308
RO60	0.303452	0.000696	0.00526
FASTKD2	0.303364	0.000447	0.00368
ALS2	0.303279	0.000643	0.00491
TTK	0.303211	0.00334	0.0179
LOC112268148	0.303058	0.114	0.252
ATP1B3	0.303029	0.00202	0.0123
FBXO28	0.302969	0.000807	0.0059
BCCIP	0.302853	0.000289	0.00261
BCAP29	0.3027	0.00907	0.0389
VPS45	0.302571	0.00346	0.0185
NUP54	0.302182	0.000652	0.00496
VPS29	0.302155	0.000889	0.00636
INHBB	0.302089	0.442	0.62
EIF3CL	0.302008	7.7e-05	0.000904
TTC7B	0.301997	0.327	0.512
LRRC40	0.30194	0.000842	0.00609
LOC105370910	0.301857	0.443	NA
KBTBD2	0.301683	0.00145	0.0094
PLP2	0.301468	0.00305	0.0167
LRRFIP1	0.301427	3.46e-05	0.00047
NGLY1	0.301345	0.00214	0.0128
PACC1	0.30134	0.0201	0.0706
PEX3	0.301202	0.000833	0.00604
CDC73	0.301176	0.000706	0.00532
NUP37	0.301088	0.00441	0.0221
NEDD4	0.301065	0.000298	0.00267
PABIR2	0.300951	0.00798	0.0353
ZNF330	0.300879	0.00342	0.0183
TXNL1	0.300864	0.000741	0.00552
LOC105374816	0.300731	0.0367	0.111
CLASP2	0.300691	0.000221	0.00211
RC3H2	0.300621	0.00098	0.00686
HSF2	0.30054	0.00109	0.00749
ARRDC3-AS1	0.300396	0.575	NA
TALAM1	0.300305	0.0137	0.0531
GLCCI1	0.299949	0.0612	0.161
NRIP1	0.299925	0.00379	0.0199
PRNP	0.299924	0.00067	0.00507
LAPTM5	0.299884	0.564	NA
CYFIP1	0.299781	0.000551	0.00436
THOC5	0.299631	0.000437	0.00362
CMTM3	0.299606	0.000959	0.00674
ANXA2	0.299566	0.00723	0.0327
LOC105370165	0.299556	0.27	0.452
PPID	0.299533	0.000701	0.00529
ESF1	0.299515	0.000387	0.00329
DIPK1A	0.2993	0.00239	0.0139
ATP6V1B2	0.299044	0.000335	0.00292
NRBP1	0.298956	0.000323	0.00285
FBXO21	0.298901	0.00121	0.0081
COMMD3-BMI1	0.298897	0.00222	0.0132
SCFD1	0.298866	0.000181	0.0018
TAS2R20	0.298834	0.467	NA
NUP42	0.298795	0.00129	0.00851
DDX31	0.298784	0.00425	0.0215
MRPS22	0.298714	0.00169	0.0107
COG5	0.298588	0.000393	0.00334
AP2B1	0.298559	0.00119	0.00804
PSME4	0.298473	0.000101	0.00113
TMEM165	0.298466	0.000637	0.00488
DTL	0.298125	0.00255	0.0146
CD164	0.297972	4.48e-05	0.000582
GPR3	0.297883	0.266	0.447
LOC100505715	0.297842	0.515	NA
LINC02990	0.297743	0.264	0.445
HMGN4	0.297607	0.000925	0.00655
SLC18A2	0.297513	0.243	0.422
ERBIN	0.297279	0.000403	0.0034
LRIF1	0.297232	0.00107	0.00738
PSMA1	0.297214	0.000328	0.00288
HFM1	0.297072	0.235	0.413
MRPL47	0.296967	0.00162	0.0103
TBC1D8	0.296918	0.000295	0.00264
SLC38A1	0.296848	0.0001	0.00112
PBK	0.296824	0.00419	0.0213
LINC01191	0.296765	0.448	NA
DDX39B	0.29668	0.000146	0.00152
FBXL3	0.296598	0.00195	0.012
GNG10	0.296514	0.00346	0.0185
ATP6V1G2-DDX39B	0.296505	0.00015	0.00155
UBXN4	0.296315	0.000409	0.00344
ATP11B	0.296282	0.0008	0.00586
N4BP1	0.296277	0.00547	0.0263
LOC101928152	0.296168	0.559	NA
MIR3916	0.296054	0.248	0.427
LOC101927164	0.295909	0.407	0.59
SMCO3	0.295663	0.602	NA
DAPK3	0.295474	0.0444	0.127
[truncated: 13,757 more rows]
