# Supplementary material for: Viral hijacking of host DDX60 promotes Crimean-Congo haemorrhagic fever virus replication via G-quadruplex unwinding
Source: PLoS Pathog. 2025 Jun 27;21(6):e1013278. doi: 10.1371/journal.ppat.1013278 (PMC12221184; doi:10.1371/journal.ppat.1013278)
Supplement: S5 Table — (XLSX) [file ppat.1013278.s017.xlsx]

## Sheet: Sheet1
Table S5. Differentially expressed genes in Huh7 cells relative to Huh7 cells infected with CCHFV.
Gene ID	log2FoldChange	Pvalue	Padj
IFI6	8.26704	1.21e-143	1.6e-140
OAS2	8.08887	4.41e-11	7e-10
EPSTI1	6.48015	1.61e-07	1.57e-06
DDX60	6.4686	8.55e-57	1.48e-54
MX1	6.2338	0	0
S100A3	6.17043	1.12e-06	9.55e-06
OAS1	5.69585	1.07e-73	2.88e-71
ISG15	5.24688	0	0
IFIH1	5.22064	3.15e-115	2.46e-112
GBP1	4.90586	2.05e-65	4.63e-63
SAMD9	4.8675	5.8e-23	2.49e-21
OAS3	4.71708	0	0
IFITM3	4.27185	1.35e-67	3.18e-65
SERPINE1	4.09727	4.15e-47	5.32e-45
IFITM1	4.07827	9.92e-08	1e-06
PTPRR	3.92624	8.1e-05	0.000474
IRF9	3.89869	3.24e-199	9.27e-196
LOC107985323	3.88983	8.06e-05	0.000472
IL7R	3.88316	1.27e-12	2.35e-11
NCF2	3.88224	1.1e-113	8.18e-111
IL11	3.86546	2.58e-16	6.67e-15
SBK2	3.85221	0.000105	0.000602
SNCG	3.79514	1.79e-05	0.000121
C2CD4A	3.77158	1.21e-06	1.02e-05
CER1	3.7209	2.38e-06	1.91e-05
LINC02009	3.70643	2.61e-05	0.00017
PSMB8	3.68921	2.61e-06	2.07e-05
HERC6	3.6727	8.01e-48	1.07e-45
IFIT1	3.66706	4.52e-44	5.35e-42
CNN1	3.59706	8.47e-21	3.18e-19
TRIM54	3.58559	1.67e-06	1.39e-05
S100A6	3.57271	4.17e-191	1.02e-187
GBP2	3.56423	1.68e-120	1.7e-117
SP110	3.51911	4.26e-82	1.36e-79
F2RL2	3.50606	1.01e-29	6.44e-28
TAP1	3.49472	8.82e-19	2.82e-17
GBP3	3.4934	1.68e-05	0.000114
L1CAM	3.34524	6.16e-12	1.08e-10
LOC105372579	3.3256	8.67e-09	1.03e-07
LOC107986973	3.30319	1.46e-40	1.56e-38
IL2RG	3.2558	1.36e-05	9.41e-05
NLRC5	3.24875	5.59e-06	4.17e-05
FUT3	3.19262	2.18e-14	4.82e-13
QPCT	3.10251	6.09e-19	1.97e-17
CDKN2B	3.10117	3.3e-127	4.04e-124
EGOT	3.08329	2.56e-05	0.000167
PSMB8-AS1	3.08261	0.000227	0.00121
BATF	3.07144	4.25e-07	3.89e-06
PTHLH	3.0269	1.46e-09	1.92e-08
LIF	3.02446	1.69e-10	2.5e-09
LOC105374071	3.02337	5.42e-44	6.29e-42
HR	3.01006	1.37e-08	1.58e-07
PARP9	3.00901	1.52e-200	6.54e-197
ZEB2	2.94049	2.63e-25	1.32e-23
NPPB	2.92387	5.75e-27	3.22e-25
ITGB6	2.88775	5.26e-11	8.24e-10
AREG	2.88141	1.34e-89	4.99e-87
JUNB	2.86203	8.2e-97	3.81e-94
LOC105375310	2.85622	6.09e-25	2.98e-23
LOC112268267	2.84631	8.9e-30	5.72e-28
LGALS3BP	2.8354	4.18e-30	2.74e-28
OLFML2A	2.81334	4.22e-26	2.25e-24
VNN2	2.76323	3.9e-48	5.24e-46
ARHGAP40	2.74706	7.33e-07	6.4e-06
FOS	2.73699	8.39e-08	8.6e-07
ARRDC2	2.7276	1.02e-15	2.5e-14
LINC02608	2.71546	6.34e-06	4.7e-05
RASSF2	2.71497	4.02e-06	3.07e-05
ESAM	2.70556	5.78e-11	9.02e-10
HELZ2	2.69901	5.16e-107	3.06e-104
TAGLN	2.68876	1.07e-120	1.15e-117
S100A4	2.6798	1.15e-08	1.34e-07
LOC102723458	2.62528	1.94e-07	1.86e-06
CD44	2.61852	1.67e-18	5.16e-17
PLEK2	2.61057	1.21e-08	1.4e-07
LINC01303	2.58795	0.000838	0.00382
VNN3P	2.58128	1.5e-21	5.94e-20
LTBP1	2.56533	1.87e-118	1.69e-115
IFIT3	2.56469	8.66e-40	8.91e-38
DTX3L	2.55856	1.09e-199	3.74e-196
UBASH3B	2.54511	2.76e-101	1.4e-98
LOC105373627	2.54186	2.06e-06	1.67e-05
KLRC2	2.5217	5.32e-24	2.45e-22
LIVAR	2.5212	7.18e-11	1.11e-09
LOXL2	2.5208	7.88e-26	4.09e-24
ANKRD1	2.50325	8.01e-33	6.06e-31
LOC105371967	2.50015	0.000233	0.00123
TMEM59L	2.49836	1.41e-06	1.18e-05
KLRC3	2.49389	1.66e-19	5.59e-18
TLR3	2.48937	1.5e-08	1.71e-07
LOC105376222	2.48388	1.26e-12	2.33e-11
MYL9	2.47804	9.98e-108	6.12e-105
IL18	2.47726	2.78e-54	4.47e-52
SPP1	2.45066	1.25e-42	1.4e-40
RGCC	2.43641	0.000808	0.0037
LOC101927245	2.43262	0.000165	0.000913
LOC105376292	2.41052	0.000742	0.00344
PARP14	2.40092	2.58e-152	4.43e-149
LOC105377067	2.39721	3.81e-17	1.05e-15
CSF1	2.38738	2.95e-89	1.08e-86
FLNC	2.38657	3.48e-16	8.86e-15
IFIT2	2.38512	2.96e-19	9.83e-18
CLDN4	2.37361	3.44e-07	3.19e-06
ODF3B	2.37273	0.000236	0.00125
CMPK2	2.3709	4.38e-05	0.00027
KLF4	2.37003	2.29e-51	3.3e-49
FHL2	2.36531	8.55e-36	7.23e-34
EMP3	2.36475	5.42e-23	2.34e-21
PLB1	2.36029	0.00128	0.00555
UCA1	2.35774	5.59e-149	8.72e-146
MISP	2.35518	9.39e-13	1.77e-11
LAMC2	2.35081	3.59e-14	7.77e-13
LOC105377896	2.33522	0.000798	0.00366
ANXA3	2.33392	1.4e-153	2.67e-150
THBS1	2.30569	7.8e-106	4.32e-103
DIP2C-AS1	2.29973	9.93e-19	3.17e-17
SP100	2.29612	1.45e-96	6.54e-94
SBK3	2.27972	0.000207	0.00111
PPP1R12B	2.2566	2.3e-118	1.98e-115
MICAL2	2.25138	1.41e-30	9.67e-29
ACVRL1	2.25021	0.000465	0.00227
C5orf46	2.23863	1.18e-05	8.25e-05
STX11	2.22116	8.16e-10	1.12e-08
EDN1	2.20347	1.92e-43	2.18e-41
BEST3	2.20313	0.000557	0.00266
RBM24	2.20216	4.42e-11	7e-10
IP6K3	2.20197	4.61e-07	4.18e-06
MICALCL	2.19171	3.31e-06	2.58e-05
ME3	2.17395	2.92e-09	3.71e-08
HDAC9	2.17237	1.99e-96	8.78e-94
FLNC-AS1	2.16527	2.27e-06	1.83e-05
ALPK3	2.16205	1.85e-64	4.02e-62
LOC101928844	2.15915	0.00167	0.00704
MANCR	2.15854	0.0043	0.0158
DUSP13	2.1489	0.00172	0.00722
DNAH5	2.13852	2.51e-18	7.6e-17
LUCAT1	2.1338	3.77e-07	3.47e-06
LOC107986558	2.12808	2.97e-13	5.88e-12
GDF15	2.12699	8.41e-76	2.37e-73
PTGES3L	2.12607	2.38e-21	9.24e-20
VNN1	2.11843	2.28e-12	4.15e-11
IER3	2.11137	5.7e-50	7.96e-48
ARHGDIB	2.11127	5.89e-08	6.17e-07
CEACAM1	2.10545	1.36e-157	2.91e-154
CABP5	2.10537	0.00209	0.00851
CXCL8	2.09379	1.68e-111	1.2e-108
CXCL12	2.08803	0.000211	0.00113
MUC12	2.08307	0.000681	0.00318
PLA1A	2.08184	1.16e-53	1.85e-51
RAB27B	2.08159	3.75e-11	6e-10
SCUBE1	2.07919	0.000305	0.00157
DDX60L	2.0753	7.26e-65	1.6e-62
CREB3L1	2.06349	3.72e-07	3.43e-06
SH3TC2	2.06042	1.74e-05	0.000118
BRINP2	2.06027	7.54e-20	2.64e-18
LOC105373451	2.05982	1.92e-07	1.84e-06
AKR1C2	2.05937	1.36e-25	6.91e-24
ENO2	2.05414	2.18e-10	3.19e-09
HLA-C	2.05037	0.000111	0.000632
CDKN1A	2.04793	8.62e-20	2.98e-18
LINC00842	2.04178	9.62e-06	6.88e-05
ZNRF3-AS1	2.03993	0.00197	0.00811
DLGAP1-AS1	2.03981	3.81e-37	3.45e-35
CD3D	2.0398	1.82e-07	1.76e-06
PLA2G4C	2.03375	3.87e-27	2.19e-25
PLK2	2.01949	2.29e-109	1.45e-106
GTF2IP7	2.01529	5.7e-10	7.93e-09
CPA4	2.009	0.00213	0.00868
LAMP5	2.00643	0.000286	0.00148
PLXND1	2.00591	4.35e-12	7.73e-11
AKR1C1	2.00444	6.24e-36	5.33e-34
PODN	2.00026	3e-16	7.7e-15
SEMA3G	1.99908	1.13e-10	1.71e-09
GLIPR2	1.99555	9.2e-45	1.11e-42
EIF2AK2	1.98335	9.01e-144	1.29e-140
SCN1B	1.97969	3.21e-10	4.6e-09
PDGFB	1.97791	4.09e-29	2.54e-27
PPL	1.97581	7.39e-55	1.2e-52
RLN2	1.97365	0.00469	0.017
ANXA1	1.96892	5.89e-30	3.85e-28
MGAM	1.94699	1.14e-36	1.02e-34
LDHB	1.94368	0.0085	0.0284
EGF	1.93385	2.06e-07	1.97e-06
CSDC2	1.93291	0.00319	0.0122
GPRC5A	1.93112	0.000191	0.00103
MAP2	1.93084	3.56e-90	1.36e-87
LOC107985814	1.93038	0.000403	0.00199
PLSCR1	1.92906	3.47e-93	1.38e-90
CRYAB	1.92418	6.05e-07	5.37e-06
BIRC3	1.90479	9.47e-30	6.07e-28
MLLT11	1.89346	5.1e-122	5.84e-119
PLA2G4C-AS1	1.88873	0.000148	0.000822
COLEC10	1.88852	0.00166	0.00699
HOXC12	1.8848	1.12e-31	8.24e-30
ICAM1	1.87813	1.67e-84	5.62e-82
HAS2	1.87768	3.83e-09	4.79e-08
HSPB8	1.87481	1.34e-55	2.26e-53
FCRLA	1.86672	8.43e-06	6.09e-05
BHLHE41	1.86463	6.42e-06	4.76e-05
SOCS2	1.85448	6.34e-18	1.88e-16
MYO18B	1.84208	6.23e-13	1.18e-11
IER3-AS1	1.84173	2.14e-16	5.59e-15
LOC105375138	1.83314	0.000568	0.0027
SLC6A14	1.83209	9.63e-40	9.84e-38
CCN1	1.83032	2.55e-63	5.47e-61
CRABP2	1.82882	0.00194	0.008
LOC105369775	1.82801	0.000467	0.00227
RASD1	1.8238	5.4e-29	3.32e-27
CAPN2	1.81966	5.41e-42	5.99e-40
KLRC4	1.81963	0.00101	0.00452
CTSS	1.81472	3.64e-27	2.07e-25
IL31RA	1.81134	1.29e-16	3.42e-15
FLNA	1.79561	4.6e-101	2.19e-98
CXCL2	1.79126	3.09e-13	6.1e-12
NEDD9	1.78577	2.04e-60	4.02e-58
TCIM	1.78491	3.71e-110	2.52e-107
SOCS3	1.78066	1.39e-18	4.33e-17
MYOF	1.78044	1.11e-47	1.47e-45
FAM43A	1.77836	3.96e-06	3.03e-05
S100P	1.77286	8.56e-119	8.17e-116
LMCD1	1.77267	2.55e-80	7.83e-78
LOC107986160	1.7689	1.33e-06	1.12e-05
GPX2	1.76777	2.88e-59	5.32e-57
PCAT4	1.76363	4.13e-28	2.45e-26
B3GNT8	1.76123	0.00911	0.0301
C1QTNF1	1.76056	1.33e-06	1.12e-05
LCAL1	1.75525	0.00895	0.0296
LDAF1	1.75471	0.00117	0.00513
LOC105377548	1.75015	5.02e-08	5.29e-07
CGA	1.74778	1.92e-06	1.57e-05
PLEKHH2	1.7469	3.23e-80	9.72e-78
KRT23	1.74632	1.6e-59	2.99e-57
S100A11	1.74072	1.75e-78	5.09e-76
ANXA8	1.73605	0.000782	0.0036
TRIM21	1.73567	7.48e-23	3.19e-21
TNFRSF11B	1.73226	3.77e-74	1.03e-71
LINC01909	1.72535	0.000334	0.00169
ATOH8	1.72316	9.93e-08	1e-06
UBA7	1.72286	8.33e-06	6.03e-05
LOC105371993	1.71502	0.0019	0.00785
NNMT	1.71339	0.001	0.00448
ADGRF1	1.70953	0.00162	0.00681
LOC100288175	1.70489	1.42e-07	1.4e-06
LOC105378948	1.70067	5.05e-07	4.56e-06
RLN1	1.69408	0.00605	0.0212
FOSB	1.69043	0.000695	0.00324
UBD	1.6846	3.82e-110	2.52e-107
GEM	1.68374	2.33e-05	0.000153
LOC105375170	1.68221	0.000376	0.00187
ZNF114	1.6748	1.11e-15	2.7e-14
LITAF	1.6711	2.17e-24	1.04e-22
APOBEC3B	1.6687	0.00716	0.0245
TGFB1	1.66532	4.64e-38	4.4e-36
GPC4	1.65107	4.51e-07	4.1e-06
MDFI	1.64984	0.000346	0.00174
LUM	1.64894	0.00573	0.0202
LINC01764	1.64534	4.56e-07	4.14e-06
SCAT8	1.64394	0.000231	0.00123
STAT1	1.64073	4.52e-101	2.19e-98
MATN3	1.63985	6.8e-86	2.34e-83
TNFRSF9	1.63857	4.96e-28	2.9e-26
TGM2	1.63791	3.92e-57	6.93e-55
DUSP1	1.63184	3.49e-53	5.45e-51
UBE2L6	1.63171	2.29e-93	9.38e-91
CYBRD1	1.63122	0.00192	0.00792
CARD16	1.62928	0.000314	0.0016
LIPH	1.62603	0.00764	0.0259
GADD45B	1.62576	2.19e-47	2.87e-45
LYPD6B	1.6238	3.79e-16	9.63e-15
LOC107985072	1.62134	1.69e-08	1.93e-07
IFI35	1.6211	0.000604	0.00286
ST6GALNAC3	1.60933	3.68e-05	0.000231
NUAK2	1.60796	1.56e-30	1.06e-28
ERICH5	1.60208	1.77e-05	0.00012
FMNL1	1.59485	8.34e-06	6.04e-05
BACH2	1.59246	1.15e-23	5.15e-22
SERPINB8	1.59227	5.62e-07	5.02e-06
RIGI	1.58725	1.93e-44	2.3e-42
CXCL5	1.58713	5.06e-105	2.72e-102
GPR37	1.58709	2.52e-34	2.01e-32
PARP12	1.5811	2.07e-84	6.85e-82
PSTPIP2	1.58101	1.1e-07	1.11e-06
IL32	1.57547	8.11e-79	2.4e-76
LINC01503	1.57437	0.000451	0.0022
LOC102723834	1.57415	9.33e-08	9.49e-07
CDC20B	1.57401	7.55e-07	6.58e-06
ACHE	1.55818	2.36e-07	2.23e-06
CLTRN	1.55279	8.39e-21	3.16e-19
TCP11L2	1.54565	2.71e-26	1.46e-24
DDR1	1.54236	2.78e-20	1.01e-18
LOC105376223	1.54006	0.00159	0.0067
PHLDA2	1.53267	2.04e-05	0.000136
CACNG4	1.52608	5.62e-20	1.99e-18
KIAA0319	1.52442	7.65e-06	5.58e-05
TUBB3	1.52408	4.48e-43	5.03e-41
N4BP3	1.52402	2.75e-08	3.01e-07
CARD6	1.52358	7.34e-26	3.87e-24
DLGAP1-AS2	1.52248	1.94e-06	1.59e-05
MAP1A	1.51444	1.06e-15	2.59e-14
CRLF1	1.51358	6.88e-18	2.03e-16
MTMR11	1.50888	3.18e-12	5.7e-11
VCAN	1.50526	8.88e-68	2.12e-65
RND1	1.50278	8.25e-52	1.21e-49
ITGA2	1.4986	3.08e-72	8.01e-70
FSTL1	1.49725	3.31e-55	5.47e-53
FBXO32	1.49513	0.00761	0.0258
TGFB1I1	1.49137	0.0154	0.0472
ADAM28	1.47906	0.0059	0.0208
MIR3614	1.47892	9.61e-09	1.13e-07
GJA1	1.47748	7.55e-78	2.16e-75
LAMA4	1.47666	0.000375	0.00187
PLA2G4A	1.47567	5.16e-40	5.44e-38
EEF1A2	1.4744	7.78e-06	5.66e-05
LOC100507002	1.47326	7.3e-06	5.35e-05
IL15	1.47091	0.00045	0.0022
SPRY4	1.47041	9.09e-45	1.11e-42
LOC105371159	1.46381	0.0241	0.0686
MUC13	1.46142	7.91e-08	8.14e-07
LOC105371064	1.45935	0.00392	0.0146
MIXL1	1.45763	0.00753	0.0256
PDGFRB	1.45516	1.49e-21	5.9e-20
SYNPO	1.4522	3.07e-36	2.69e-34
TIMP2	1.45217	2.36e-22	9.77e-21
LRP10	1.45216	2.53e-46	3.18e-44
SSUH2	1.44955	7.63e-12	1.33e-10
TLR7	1.44919	0.0267	0.0746
EID3	1.44897	0.00498	0.018
ABLIM3	1.44598	3.04e-37	2.77e-35
TRIM25	1.44559	9.55e-60	1.81e-57
SPX	1.43522	8.06e-22	3.25e-20
TUBA4A	1.4338	2.14e-17	6.04e-16
ADCYAP1	1.43352	0.000423	0.00208
CACNB4	1.43045	1.3e-05	9.04e-05
MKLN1-AS	1.4285	2.51e-09	3.21e-08
FABP3	1.42838	1.56e-06	1.3e-05
RASSF9	1.42718	2.78e-25	1.39e-23
PLEKHB1	1.42223	1.72e-17	4.93e-16
LINC00865	1.41992	0.0162	0.0492
ITPR3-AS1	1.41615	5.96e-07	5.3e-06
FHL3	1.41483	2.66e-13	5.3e-12
LINC00673	1.41107	7.02e-25	3.42e-23
MAFK	1.40569	1.67e-26	9.04e-25
ELF3	1.40339	1.78e-45	2.22e-43
PIK3CD	1.39892	6.08e-14	1.29e-12
IGFBP1	1.39489	1.64e-05	0.000112
HPSE	1.39171	0.000178	0.000977
A4GALT	1.38984	0.00807	0.0271
NES	1.38745	2.11e-93	8.99e-91
CD68	1.38417	5.61e-11	8.76e-10
ITGAV	1.38175	1.22e-115	9.94e-113
LOC107987152	1.37885	0.00219	0.00888
ITPR3	1.37769	1.06e-10	1.61e-09
ANGPTL2	1.37684	1.45e-08	1.66e-07
TPM1-AS	1.3763	9.65e-20	3.32e-18
DUSP5	1.37587	6.35e-34	4.96e-32
GIPR	1.37542	0.000369	0.00185
SLC4A11	1.37535	2.34e-20	8.47e-19
LIMS2	1.37175	1.91e-08	2.14e-07
HPGD	1.36904	1.57e-41	1.72e-39
KLHDC7B	1.3673	0.00121	0.0053
NEURL3	1.36632	5.04e-05	0.000306
OLFM2	1.36621	7.89e-25	3.81e-23
FSTL3	1.36363	1.99e-12	3.63e-11
AMPD3	1.36337	0.00015	0.000833
BATF3	1.36059	0.0034	0.0129
NRP2	1.35845	1.94e-09	2.52e-08
FBXO2	1.35778	3.87e-33	2.96e-31
ADAM21	1.35753	0.00482	0.0175
NFKB2	1.35508	3.29e-36	2.87e-34
CCN2	1.35183	1.98e-62	4.14e-60
SELENOM	1.3477	4.33e-51	6.19e-49
HBEGF	1.33862	1.69e-09	2.21e-08
LOXL4	1.3384	4.05e-45	5.01e-43
LOC100506851	1.33715	0.033	0.0886
ZMIZ1-AS1	1.33454	8.55e-06	6.17e-05
TIMP4	1.33191	6.96e-13	1.32e-11
LINC02313	1.32824	1.99e-16	5.2e-15
TMSB4X	1.32754	5.79e-29	3.55e-27
ADAM19	1.3243	6.17e-07	5.47e-06
HES2	1.32307	0.00106	0.00472
TMC7	1.31878	1.09e-30	7.6e-29
LGALS1	1.31706	0.000391	0.00194
KLRK1	1.31705	4.43e-12	7.85e-11
LSP1P5	1.31555	1.33e-19	4.52e-18
SLC1A7	1.31382	0.013	0.0407
ZSWIM4	1.31157	4.76e-09	5.87e-08
PRSS23	1.3101	2.4e-53	3.79e-51
PRNP	1.30991	1.81e-13	3.68e-12
TSPO	1.30949	0.000228	0.00121
SERPINE2	1.3085	1.73e-58	3.17e-56
TAP2	1.30744	1.01e-20	3.76e-19
ACOX3	1.307	1.46e-29	9.24e-28
TAPBP	1.30371	7.23e-30	4.71e-28
KLRC4-KLRK1	1.30173	1.23e-12	2.28e-11
MIR23AHG	1.3003	3.94e-12	7.01e-11
HERC5	1.30015	2.27e-13	4.55e-12
OR7E14P	1.2977	2.83e-06	2.23e-05
ADAMTS16	1.29238	1.1e-09	1.47e-08
KLRK1-AS1	1.29217	1.54e-38	1.49e-36
SEMA3C	1.28977	0.000236	0.00125
ATF3	1.28944	1.91e-33	1.47e-31
LINC02365	1.28892	3.85e-22	1.57e-20
APOL2	1.2888	1.11e-37	1.03e-35
GAD1	1.2859	5.65e-15	1.31e-13
LINC02535	1.2855	0.00542	0.0193
BMF	1.28216	2.88e-47	3.75e-45
PHF11	1.2816	4.88e-11	7.68e-10
IGFBP3	1.27862	8.76e-21	3.28e-19
GPR137B	1.27829	1.73e-07	1.68e-06
WWTR1	1.27576	1.96e-25	9.89e-24
GAL	1.27484	4.42e-14	9.5e-13
LINC00312	1.27417	0.000107	0.000614
METRNL	1.25869	3.39e-06	2.64e-05
CPA5	1.25706	0.0334	0.0894
MAFF	1.25278	2.27e-22	9.42e-21
RELB	1.25169	1.34e-18	4.18e-17
OPRD1	1.25002	0.0077	0.026
IDS	1.2495	1.35e-21	5.36e-20
TFPI2	1.24902	1.63e-09	2.14e-08
TNFRSF12A	1.24614	2.18e-71	5.58e-69
PARP10	1.24586	1.34e-05	9.29e-05
SYTL5	1.24536	1.79e-43	2.05e-41
MIR193BHG	1.24407	0.0243	0.0691
BANK1	1.24309	0.000381	0.00189
ENO3	1.23587	2.72e-58	4.93e-56
DLX1	1.22508	0.00309	0.0119
LINC02814	1.22407	0.00315	0.012
SLC17A8	1.21907	0.000216	0.00115
CNN2	1.21906	3.74e-52	5.54e-50
MYADM	1.21708	3.34e-34	2.63e-32
FOSL2	1.21561	1.87e-15	4.46e-14
MAPK11	1.21554	1.68e-07	1.63e-06
FLRT2-AS1	1.21497	7.52e-05	0.000442
TTC39A	1.21251	2.38e-18	7.26e-17
LOC105376934	1.2112	0.0519	0.127
LOC105376718	1.2097	0.031	0.0842
ABCD2	1.20901	1.53e-05	0.000105
ULBP2	1.20821	0.000696	0.00324
LMNA	1.20798	1.64e-39	1.65e-37
AHR	1.20078	3.2e-62	6.63e-60
AKAP12	1.19899	7.58e-09	9.03e-08
DNAH17	1.19711	1.49e-08	1.7e-07
PDLIM7	1.19641	2.04e-23	8.99e-22
EGR1	1.19534	0.000199	0.00107
ADPRH	1.19502	2.96e-10	4.28e-09
SLC25A12	1.1945	0.00228	0.0092
PLCB4	1.19255	0.0238	0.0678
OSBPL10	1.18851	7.5e-38	7.04e-36
TMEM184A	1.18795	2.16e-17	6.08e-16
BHLHE40	1.18761	1.43e-26	7.84e-25
LOC107985200	1.18749	5.1e-25	2.51e-23
RRAS	1.18593	2.02e-11	3.33e-10
SULT1C4	1.1852	1.24e-39	1.25e-37
LINC02802	1.18424	8e-20	2.78e-18
OSMR	1.17956	3.94e-66	9.14e-64
C3orf86P	1.17867	1.19e-07	1.18e-06
ACSL5	1.17478	4.1e-13	7.96e-12
IFIT5	1.17257	5.89e-23	2.53e-21
MR1	1.17212	4.26e-07	3.89e-06
LOC105374974	1.16865	0.000433	0.00212
ATOSB	1.16442	1.25e-10	1.88e-09
LRG1	1.16424	5.35e-25	2.62e-23
DLG5-AS1	1.16226	0.017	0.0512
LOC100128653	1.16135	2.15e-05	0.000142
CALCB	1.16095	0.031	0.0843
VIM-AS1	1.15991	7.51e-36	6.38e-34
LINC01353	1.1553	0.0385	0.1
ANO9	1.15455	1.5e-13	3.07e-12
LOC112268236	1.15452	0.0149	0.0458
KRT18	1.15185	4.94e-56	8.41e-54
PDLIM3	1.1518	4.53e-24	2.1e-22
LARP6	1.15133	9.1e-27	5.04e-25
GYS2	1.15127	5.51e-09	6.73e-08
SPRY4-AS1	1.1485	0.000185	0.00101
PTPRB	1.1475	9.37e-05	0.000543
MICALL2	1.14723	2.46e-06	1.97e-05
GAREM1	1.14519	5.2e-13	9.98e-12
PANDAR	1.14431	0.00309	0.0119
PIK3IP1	1.1443	4.3e-06	3.27e-05
LINC01948	1.14296	0.0311	0.0844
ACTG1	1.14262	7.05e-61	1.41e-58
MICAL1	1.14226	2.36e-23	1.03e-21
BCAR1	1.14105	3.39e-26	1.81e-24
LRP12	1.14064	1.37e-13	2.81e-12
VIM	1.13946	1.07e-52	1.63e-50
CD86	1.13887	0.0121	0.0383
LOC107986153	1.13774	4.92e-07	4.44e-06
ANGPTL4	1.1364	0.000158	0.000877
LOC105377275	1.13557	0.0373	0.098
PGM2L1	1.13202	2.27e-24	1.08e-22
RGS3	1.13132	8.04e-44	9.27e-42
DAB2	1.13026	2.87e-38	2.75e-36
GPR158	1.12977	3.64e-19	1.2e-17
CLCF1	1.12922	1.29e-15	3.13e-14
RETREG1	1.12836	2.57e-14	5.62e-13
VWA5A	1.1281	4.99e-05	0.000304
HECA	1.12597	4.85e-14	1.04e-12
AMIGO2	1.12533	3.26e-52	4.86e-50
GALNT6	1.12343	0.00193	0.00795
SEL1L3	1.12321	7.16e-70	1.78e-67
LOC105374346	1.12316	0.00466	0.0169
WNT10B	1.12252	0.0413	0.106
MIR3142HG	1.12223	6.64e-14	1.39e-12
LOC729683	1.12221	0.00765	0.0259
EPHA2	1.11927	4.28e-41	4.62e-39
HCAR1	1.11756	0.000379	0.00189
TPM4	1.11736	6.64e-89	2.38e-86
TPBG	1.11607	4.33e-07	3.95e-06
SQOR	1.11598	1.48e-09	1.95e-08
FAT3	1.11459	3.98e-09	4.96e-08
CCDC68	1.11047	9.15e-45	1.11e-42
KPNA7	1.10967	0.0141	0.0437
WWP1-AS1	1.10941	1.73e-06	1.43e-05
CDKN2B-AS1	1.10644	2.56e-06	2.03e-05
LOC100996756	1.10521	0.032	0.0865
NOSTRIN	1.10408	1.68e-35	1.4e-33
COL9A3	1.10096	9.98e-07	8.52e-06
TRANK1	1.09955	0.0004	0.00198
CRISPLD2	1.09749	1.85e-06	1.53e-05
CYP26B1	1.09719	1.09e-30	7.59e-29
RASGEF1B	1.09676	6.44e-06	4.76e-05
CRIP2	1.09604	0.00114	0.00503
MGLL	1.09556	4.22e-27	2.38e-25
DBNDD2	1.0951	1.7e-17	4.88e-16
TMEM45B	1.09465	1.87e-10	2.75e-09
DYSF	1.09446	9.51e-11	1.45e-09
GPRC5B	1.09246	8.55e-11	1.31e-09
MIR198	1.09123	0.0013	0.00563
TRIB1	1.0909	1.15e-20	4.25e-19
SMOX	1.0907	7.28e-25	3.53e-23
IRX5	1.09025	0.0763	0.172
EREG	1.08711	0.0151	0.0463
FBLIM1	1.08567	1.22e-48	1.65e-46
CD9	1.08567	1.65e-11	2.75e-10
WDR1	1.08544	4.08e-57	7.14e-55
ACE2	1.0844	0.0149	0.0459
HYI	1.08413	7.04e-19	2.27e-17
LOC105371664	1.08408	0.000474	0.0023
YBX3P1	1.08187	0.043	0.11
TMEM54	1.08076	8.67e-09	1.03e-07
SPRY4-IT1	1.07946	0.0402	0.104
TIMP1	1.07932	0.00852	0.0284
CCL20	1.07438	1.63e-37	1.5e-35
CFAP206	1.07396	0.0166	0.0502
LINC00598	1.07392	0.033	0.0886
CCBE1	1.07143	0.0458	0.115
LOC105371961	1.07062	0.000936	0.00422
SRPX2	1.06966	2.31e-08	2.57e-07
FAM131B-AS2	1.06726	1.39e-11	2.35e-10
TNFSF9	1.06723	9.09e-06	6.53e-05
STK10	1.067	2.07e-14	4.57e-13
LOC105374051	1.06698	0.0227	0.0652
IRAK2	1.06423	3.03e-35	2.51e-33
SYT11	1.06325	1.52e-18	4.72e-17
ZNF860	1.05952	6.58e-15	1.51e-13
IER5L	1.05951	6.71e-07	5.9e-06
ENOX1	1.0589	0.0412	0.106
PWWP3B	1.05864	3.55e-06	2.74e-05
TNFAIP2	1.05853	1.35e-31	9.89e-30
CCR5AS	1.05552	8.34e-05	0.000486
NMI	1.05474	1.4e-19	4.74e-18
EPDR1	1.05207	2.89e-05	0.000186
LOC105379548	1.05183	0.0383	0.0999
SHB	1.05142	3.56e-25	1.76e-23
COQ7-DT	1.0507	0.00315	0.0121
HOXC13-AS	1.04902	0.000383	0.00191
CXCL3	1.04886	0.000294	0.00151
RASGRP3	1.04784	1.47e-10	2.19e-09
FILIP1L	1.04774	1.12e-37	1.03e-35
SPAG1	1.04713	3.95e-13	7.68e-12
PYGB	1.04229	1.45e-61	2.93e-59
DISC1	1.04055	0.000233	0.00124
LOC102723733	1.03943	0.0185	0.0549
TMEM154	1.03867	0.000198	0.00107
LOC100419583	1.03854	6.76e-15	1.54e-13
CFAP251	1.03633	4.13e-05	0.000257
LOC107984343	1.03272	0.000315	0.00161
SQSTM1	1.0308	1.28e-38	1.25e-36
ETS2	1.03054	7.43e-35	6.08e-33
FAM247A	1.0305	0.00254	0.01
PHLDA1	1.03015	5.66e-40	5.93e-38
TNFAIP8	1.02502	2.1e-13	4.23e-12
LOC105377267	1.0244	0.00352	0.0133
HIF1A-AS2	1.02409	5.93e-40	6.17e-38
RUSC2	1.02401	5.71e-19	1.86e-17
SH2D5	1.02305	0.0142	0.0441
CARMIL2	1.02123	0.000386	0.00192
SYTL4	1.02062	4.32e-10	6.1e-09
LOC105377730	1.0191	0.0578	0.138
LYPD1	1.01732	3.08e-05	0.000197
MIR10399	1.01628	0.000994	0.00445
LYZ	1.01606	2.89e-32	2.16e-30
ISG20	1.01177	9.54e-10	1.29e-08
LOC107984251	1.01088	0.00463	0.0169
PCED1B	1.01001	2.77e-11	4.47e-10
SUSD4	1.0095	1.61e-07	1.57e-06
KIAA1671-AS1	1.00853	0.000256	0.00134
ZC3HAV1	1.00642	5.19e-44	6.11e-42
PDE5A	1.00561	7.7e-18	2.25e-16
CEBPD	1.00552	2.47e-05	0.000161
HSD17B14	1.00124	2.9e-08	3.16e-07
PPP1R13L	1.0007	6.16e-07	5.46e-06
AEBP1	0.999433	0.00111	0.00492
AURKC	0.998241	0.0939	0.202
RAPGEF4	0.998198	1e-05	7.13e-05
BCO2	0.997602	0.01	0.0326
GCNT3	0.995084	1.68e-20	6.15e-19
GMIP	0.991591	3.51e-11	5.63e-10
PPP1R36	0.991465	0.0123	0.0388
ADGRG6	0.991069	2.86e-60	5.58e-58
MCF2L2	0.988091	0.0162	0.0492
LOC105370504	0.987468	1.67e-06	1.39e-05
MICALL1	0.986989	1.19e-14	2.66e-13
KLF10	0.986547	3.11e-26	1.67e-24
STAT3	0.986228	1.74e-36	1.54e-34
LOC107987326	0.983407	0.031	0.0842
RAB27A	0.982773	5.7e-20	2.02e-18
GPR17	0.981121	0.0893	0.195
HIVEP2	0.979372	7.4e-27	4.11e-25
SPINT1	0.979049	0.000146	0.000811
LOC101929128	0.978458	0.013	0.0407
SPON2	0.977553	8.49e-23	3.58e-21
LINC02331	0.976593	2.49e-15	5.91e-14
VASP	0.976327	2.74e-43	3.09e-41
FAM247C	0.976296	0.0471	0.118
PPM1N	0.975784	0.00464	0.0169
MYH9	0.97573	9.52e-10	1.29e-08
HLA-E	0.975572	3.32e-16	8.47e-15
DUSP4	0.975213	1.16e-12	2.15e-11
LINC01606	0.974446	0.0457	0.115
RHBDF2	0.972042	1.91e-14	4.24e-13
VSIR	0.971371	6.27e-14	1.32e-12
GABARAPL1	0.969839	4.46e-39	4.36e-37
TNFRSF21	0.969767	1.66e-23	7.39e-22
TNFRSF10A-DT	0.96959	0.00148	0.00631
HID1	0.969108	9.51e-11	1.45e-09
NCOA7	0.968085	2.39e-37	2.18e-35
C8orf58	0.967492	0.0624	0.147
TTLL7	0.966275	3.5e-24	1.63e-22
TNFRSF1A	0.964664	8.69e-30	5.61e-28
MAP3K10	0.963803	0.0024	0.00962
CCR7	0.963105	0.107	0.223
LSP1P4	0.962813	3.24e-15	7.58e-14
LEFTY1	0.962713	0.00284	0.011
IRF1	0.96197	8.68e-18	2.52e-16
FZD2	0.960597	0.0182	0.0542
CLTB	0.959383	3.53e-22	1.45e-20
EVA1B	0.958166	0.00516	0.0185
TBX15	0.958131	0.000334	0.00169
ABCD1	0.957082	2.62e-11	4.26e-10
LAMP3	0.955036	0.00011	0.000628
STX3	0.95294	9.42e-32	6.98e-30
BCL2L1-AS1	0.952159	0.0644	0.15
HIVEP2-DT	0.950836	0.0805	0.179
EPHA2-AS1	0.950756	0.00976	0.0319
CTF1	0.949399	0.0741	0.168
BTN3A3	0.946643	0.0239	0.0682
SYNGR3	0.944927	0.00138	0.00593
HIF1A	0.941593	9.8e-50	1.35e-47
STYK1	0.940691	0.0653	0.152
MIR3685	0.939844	0.0553	0.134
RIPOR1	0.939763	8.24e-05	0.000481
S100A16	0.938713	3.38e-09	4.24e-08
THSD4	0.938565	7.74e-11	1.19e-09
SMCO2	0.93849	0.035	0.0931
ANKRD33B	0.937804	1.03e-09	1.38e-08
INHBB	0.936066	0.000181	0.000991
RHOC	0.935604	1.39e-46	1.76e-44
HIF1A-AS1	0.933899	2.49e-08	2.75e-07
KIF5A	0.933404	0.00373	0.014
BMP8B	0.931888	5.78e-07	5.15e-06
PPP1R15A	0.931696	2.38e-24	1.13e-22
LOC407835	0.93128	0.0777	0.174
DAPK2	0.930424	2.17e-07	2.06e-06
OSGIN1	0.929616	1.26e-12	2.33e-11
SIPA1	0.929448	3.73e-10	5.31e-09
FGD4	0.927737	8.43e-23	3.56e-21
AMOTL2	0.926921	6.26e-34	4.91e-32
LOC107984817	0.925323	0.00269	0.0105
CYP1B1	0.9248	0.0684	0.157
ELF3-AS1	0.924607	4.07e-07	3.74e-06
NTAN1	0.923477	1.77e-19	5.98e-18
DIAPH3-AS1	0.922765	0.00211	0.00859
ELK3	0.922711	3.09e-15	7.24e-14
GREP1	0.922217	0.0697	0.16
TLR5	0.921215	0.0192	0.0568
DOCK11	0.920736	2.36e-21	9.16e-20
LOC107986127	0.919677	0.0744	0.168
ZNF697	0.919622	3.02e-13	5.98e-12
SLC5A11	0.919499	0.111	0.23
CLIP4	0.919345	7.94e-19	2.55e-17
ACTA2-AS1	0.918271	0.113	0.233
ZNF792	0.917979	3.68e-09	4.6e-08
PCDHA3	0.915222	0.0701	0.16
PAQR5	0.91515	3.73e-10	5.31e-09
LOC105370429	0.91468	0.128	0.255
CFH	0.913114	1.61e-07	1.57e-06
KCNC4	0.912875	4.24e-07	3.88e-06
DAPK3	0.912717	2.13e-19	7.12e-18
ANGPTL6	0.9104	5.62e-05	0.000339
POLD4	0.909562	9.65e-24	4.37e-22
TNFRSF10A	0.909518	1.24e-13	2.56e-12
IKBKE	0.908963	1.25e-09	1.66e-08
CCAT1	0.90781	7.2e-18	2.11e-16
P3H2	0.905761	6.16e-07	5.46e-06
BMP2	0.905625	1.09e-18	3.44e-17
TMEM217	0.905625	0.0174	0.0523
ERAP2	0.905623	0.00928	0.0305
MAP3K6	0.905614	1.15e-06	9.82e-06
PKM	0.903083	3.54e-65	7.89e-63
CCDC88B	0.901383	0.0225	0.0648
TPM2	0.900617	5.58e-24	2.56e-22
PCDHGC3	0.900537	1.09e-05	7.67e-05
LOC105376042	0.900002	0.00211	0.00862
ELF4	0.899687	9.02e-09	1.07e-07
LOC112268092	0.899083	0.00777	0.0262
NDRG4	0.898639	3.19e-20	1.15e-18
TSPAN15	0.898625	3.23e-06	2.52e-05
FAXC	0.897706	0.056	0.135
MMP14	0.897347	1.11e-23	4.98e-22
DGKA	0.895953	1.01e-05	7.19e-05
SYDE1	0.895679	3.18e-09	4.02e-08
CLDN6	0.895113	5.15e-27	2.89e-25
CD200R1L-AS1	0.895107	0.071	0.162
ITGA9	0.894045	0.0111	0.0355
MRTFA	0.893073	3.62e-12	6.48e-11
SHFL	0.892798	8.33e-14	1.74e-12
SYS1-DBNDD2	0.892615	6.54e-15	1.5e-13
CHSY3	0.890031	0.000502	0.00242
CARD10	0.889927	5.03e-19	1.64e-17
PROM1	0.889221	1.01e-37	9.41e-36
KIF21B	0.888795	8.31e-21	3.14e-19
ENAH	0.888279	1.2e-35	1e-33
F2RL1	0.887773	7.74e-08	7.96e-07
RCOR2	0.887162	0.00707	0.0242
DACT1	0.887137	0.0675	0.156
TPST1	0.887111	1.99e-30	1.35e-28
REC8	0.887026	1.93e-06	1.58e-05
FBXW4P1	0.887011	0.0931	0.201
SYPL2	0.886618	5.82e-05	0.00035
LINC02625	0.885437	3.01e-05	0.000193
ACTN1	0.88542	1.09e-25	5.58e-24
MPP2	0.883896	7.46e-20	2.62e-18
USP41	0.883193	0.000211	0.00113
CPA6	0.883143	0.0303	0.0826
HSD3B7	0.881129	1.44e-06	1.21e-05
CBX6	0.880233	5.8e-22	2.36e-20
PIK3C2G	0.87746	0.00346	0.0131
PRPF19-DT	0.876385	0.0407	0.105
TDRD7	0.876124	9.7e-28	5.63e-26
C22orf23	0.875499	0.000254	0.00133
EEPD1	0.875398	5.2e-16	1.31e-14
LOC101928214	0.87512	0.0528	0.129
HOXA1	0.873964	1.91e-05	0.000128
PRRX1	0.872565	0.0214	0.0624
BLVRB	0.870723	1e-20	3.74e-19
CAMK2N2	0.868827	0.0693	0.159
P2RY6	0.868357	0.0949	0.204
C1QTNF1-AS1	0.867813	0.118	0.241
ZXDB	0.867033	4.03e-13	7.82e-12
LOC107984234	0.866751	0.0657	0.153
TRIM56	0.865739	1.74e-22	7.28e-21
CEMIP2	0.864897	6.52e-50	9.03e-48
ZYX	0.864211	8.71e-20	3e-18
CHST11	0.863987	1.92e-08	2.15e-07
LCA5	0.862485	7.79e-06	5.67e-05
FST	0.861377	4.77e-38	4.5e-36
CXCL6	0.860536	1.52e-21	5.99e-20
MFNG	0.860473	0.00536	0.0191
UPP1	0.860249	9.7e-12	1.67e-10
ADAM23	0.858188	1.05e-05	7.46e-05
ZFYVE1	0.85805	3.27e-10	4.68e-09
ZXDA	0.857948	0.025	0.0706
LOC101927283	0.857303	0.093	0.201
ORAI2	0.856888	8.54e-11	1.31e-09
CHST15	0.856224	1.69e-13	3.44e-12
FGF21	0.855427	0.0745	0.168
LRRC49	0.854752	3.24e-09	4.09e-08
TMEM87B	0.854233	1.23e-14	2.75e-13
MSANTD3	0.85321	1.14e-16	3.03e-15
LINC02600	0.853163	0.0336	0.0899
TMEM200C	0.853147	0.000403	0.00199
LOC107985201	0.852274	0.000523	0.00251
S1PR3	0.852215	0.00252	0.01
ZC3H12A	0.851571	3.49e-08	3.77e-07
G6PD	0.850304	6.18e-23	2.65e-21
MYOM1	0.850027	2.18e-06	1.76e-05
PLEKHO2	0.849542	1.64e-08	1.87e-07
LOC105379040	0.8485	5.42e-07	4.87e-06
SIX1	0.848208	0.00221	0.00893
LINC00511	0.848103	0.0147	0.0453
ARSJ	0.847972	3.05e-06	2.39e-05
USP18	0.847693	4.85e-11	7.64e-10
CYTOR	0.847326	4.91e-17	1.35e-15
BHLHE40-AS1	0.846092	0.00822	0.0276
NBL1	0.846011	0.000118	0.000673
FYN	0.844664	3.67e-20	1.31e-18
LOC107987366	0.842544	0.00016	0.000887
SLC34A2	0.841767	1.24e-12	2.3e-11
HKDC1	0.841211	0.00203	0.00833
GPR153	0.841015	0.0285	0.0785
CCDC103	0.84095	0.0362	0.0956
HMX3	0.840735	1.11e-07	1.11e-06
LOC105373195	0.839785	0.0071	0.0243
PCSK7	0.839548	2e-18	6.13e-17
NFATC4	0.839533	0.139	0.272
ARHGEF35-AS1	0.839518	0.0177	0.0529
C3orf52	0.839273	4.67e-14	1e-12
ZNFX1	0.838933	3.31e-30	2.19e-28
CACNA1H	0.838687	1.36e-07	1.35e-06
ZFAT-AS1	0.837261	0.119	0.242
TBILA	0.83678	0.00751	0.0255
INAVA	0.835516	2.96e-20	1.07e-18
FAM247D	0.835213	0.036	0.0951
FAM219A	0.835112	8.83e-21	3.3e-19
F3	0.834852	1.8e-10	2.65e-09
SLC6A12-AS1	0.834409	0.11	0.228
BCL3	0.833139	7.93e-12	1.38e-10
LOC389602	0.832664	0.00993	0.0323
MCOLN1	0.832396	1.26e-10	1.89e-09
LCA5L	0.832188	0.0458	0.115
LDLRAD2	0.831892	8.65e-07	7.47e-06
SLC38A2	0.831633	2.41e-23	1.05e-21
SMPDL3B	0.830749	3.04e-14	6.61e-13
UBALD1	0.830329	2.52e-06	2.01e-05
TMEM102	0.829802	0.0246	0.0697
MGC32805	0.829738	0.0052	0.0186
CCDC158	0.829558	0.0241	0.0687
ZNF460-AS1	0.829342	0.0559	0.135
LOC105372816	0.829075	0.175	0.321
BMP1	0.828714	8.8e-11	1.35e-09
LINC03060	0.828389	0.00405	0.015
CTSE	0.827667	2.17e-16	5.66e-15
HEG1	0.827333	4.01e-06	3.06e-05
SLC6A12	0.826615	1.41e-11	2.38e-10
LOC105379028	0.826605	0.161	0.302
ITPRIP	0.826427	2.59e-13	5.18e-12
PLEKHA4	0.826198	0.00105	0.00467
HS1BP3-IT1	0.824473	0.000595	0.00282
ADGRB2	0.822979	0.178	0.324
IQCD	0.822813	0.00855	0.0285
BTN3A2	0.822341	9.88e-08	9.99e-07
SYN2	0.822255	0.0427	0.109
BRSK1	0.822255	0.0029	0.0112
MOXD1	0.822014	0.00247	0.00984
LOC101928126	0.821816	0.0518	0.127
SYT12	0.821788	2.28e-05	0.00015
GRAMD1A	0.821688	5.08e-16	1.28e-14
NFIC	0.821264	4.8e-09	5.91e-08
SYT16	0.820379	0.02	0.0588
ACTB	0.819527	1.47e-30	1e-28
TTC39B	0.818397	0.112	0.232
PTPRH	0.816822	1.05e-08	1.23e-07
IGFBP2	0.81682	1.99e-06	1.63e-05
TGFB2	0.816023	1.04e-19	3.55e-18
DUSP10	0.815307	1.77e-10	2.62e-09
TGFB2-AS1	0.815192	0.076	0.171
MMP25-AS1	0.813582	0.171	0.315
ID3	0.81358	2.4e-30	1.61e-28
CELSR1	0.812864	0.000446	0.00218
FZD8	0.811934	0.0359	0.0947
STEAP1B-AS1	0.811871	0.152	0.289
CYB5R1	0.811741	3.6e-28	2.14e-26
LOC105371056	0.810919	0.0108	0.0348
WDR35-DT	0.80997	0.00585	0.0206
CACNB3	0.809154	0.000518	0.00249
AGRN	0.808876	1.26e-16	3.33e-15
CASP4	0.808772	1.34e-30	9.18e-29
SIPA1L2	0.808515	6.42e-16	1.6e-14
LINC02481	0.808032	0.119	0.241
CYP27C1	0.806894	0.0834	0.185
LTBR	0.806772	5.4e-15	1.25e-13
RAP1GAP	0.805883	1e-15	2.46e-14
CCDC80	0.80505	0.00132	0.00571
ASPHD1	0.804049	0.0147	0.0453
ARHGEF18	0.803048	3.3e-17	9.18e-16
RHOB	0.802863	1.17e-18	3.7e-17
DSG3	0.801178	6.86e-10	9.47e-09
PLIN3	0.800683	1.74e-17	4.97e-16
GASAL1	0.800586	0.000547	0.00262
ACVR1	0.800436	1.09e-15	2.67e-14
B4GALNT1	0.799639	1.78e-22	7.45e-21
OPTN	0.799151	4.48e-21	1.72e-19
R3HDML-AS1	0.798258	0.0528	0.129
BTN2A2	0.797786	6.87e-09	8.24e-08
CDK18	0.797555	0.00312	0.012
VCL	0.796031	2.27e-29	1.42e-27
SGPP1	0.795431	1.5e-09	1.97e-08
HAMP	0.795252	9.34e-10	1.27e-08
CRIM1	0.79506	2.18e-20	7.91e-19
TGFB2-OT1	0.793955	8.33e-05	0.000486
NYAP1	0.793931	0.176	0.323
LOC105373531	0.7934	0.0491	0.122
RIT1	0.793205	7.06e-18	2.08e-16
PAPPA-AS1	0.792657	0.171	0.315
RNA18SN2	0.792613	0.0239	0.0682
PRKCZ	0.792175	0.0664	0.154
LOC644634	0.791388	0.00759	0.0257
MAB21L2	0.791347	0.14	0.272
JUN	0.791281	9.38e-22	3.76e-20
KYNU	0.790419	0.000158	0.000874
FNDC3B	0.789182	3.73e-24	1.74e-22
LOC105371630	0.789157	0.169	0.313
DUSP5P1	0.788658	0.148	0.285
LOC105371493	0.788405	0.0689	0.158
TP53INP1	0.788024	5.37e-21	2.05e-19
SAMD4A	0.787811	1.83e-19	6.13e-18
COLEC12	0.787787	0.00482	0.0175
GLA	0.78759	1.3e-30	8.95e-29
GPSM1	0.787536	0.000339	0.00171
SNCAIP	0.787065	5.55e-19	1.81e-17
LOC105377123	0.786332	0.0117	0.0372
SOCS3-DT	0.786194	0.183	0.332
LOC101929291	0.785708	0.00443	0.0162
CAV1	0.785532	2.8e-09	3.56e-08
TRIM8	0.785159	1.42e-15	3.44e-14
PURG	0.783619	0.00351	0.0133
BTBD16	0.783197	0.0211	0.0615
FAM241A	0.782294	7.5e-10	1.03e-08
LINC00997	0.78206	0.0114	0.0365
MC1R	0.781957	0.000689	0.00322
ERFE	0.781866	0.0241	0.0686
HOMER3	0.781822	7.11e-08	7.37e-07
GPRIN1	0.781701	1.16e-08	1.35e-07
ICAM2	0.780558	0.00854	0.0285
RTN2	0.780339	4.51e-06	3.41e-05
KAZN	0.78014	0.0322	0.0869
LOC101928718	0.77876	0.205	0.36
SLC7A5	0.778613	9.45e-22	3.77e-20
PCDH1	0.777983	0.154	0.292
CD151	0.77783	7.62e-23	3.24e-21
MIR3189	0.776523	0.147	0.283
LINC01145	0.776313	2.74e-10	3.98e-09
C6orf132	0.775383	0.155	0.294
VIL1	0.774467	7.96e-35	6.48e-33
SMIM32	0.774419	0.0275	0.0763
LOC105376041	0.774372	0.0269	0.0749
LOC107986154	0.774214	0.0121	0.0382
VAT1	0.77385	1.64e-19	5.54e-18
HDAC7	0.773632	9.77e-17	2.62e-15
ID1	0.772881	7.47e-31	5.23e-29
ASAP2	0.7719	4.57e-15	1.06e-13
PML	0.771501	8.4e-06	6.07e-05
PVT1	0.771035	0.00216	0.00877
ANKRD44	0.77054	6.23e-05	0.000373
SEMA7A	0.769095	3.07e-09	3.89e-08
CDH6	0.768864	6.8e-08	7.07e-07
GPR15	0.768359	0.155	0.293
ACOT9	0.768098	2.91e-15	6.83e-14
LIMCH1	0.767464	1.43e-15	3.45e-14
MAP1B	0.767381	1.44e-18	4.48e-17
RASGRP3-AS1	0.766506	0.139	0.271
RRN3P3	0.766151	2.23e-06	1.8e-05
MAPRE3	0.765652	0.000222	0.00118
KDM4D	0.765332	0.0296	0.081
PGLS-DT	0.764898	0.0546	0.133
TAX1BP3	0.764772	1.05e-11	1.8e-10
TMEM51-AS1	0.764455	0.0105	0.0338
ART4	0.764	0.149	0.285
UACA	0.762601	3.28e-24	1.55e-22
ATP1B1	0.762069	7.82e-41	8.4e-39
MYO1C	0.762044	1.71e-18	5.25e-17
TMEM44	0.761578	1.4e-08	1.61e-07
LOC102724428	0.761138	1.76e-11	2.92e-10
JAK1	0.761063	1.88e-33	1.45e-31
RNA18SN1	0.759767	0.0512	0.126
KLF7	0.759667	2.48e-17	6.93e-16
ARVCF	0.75966	1.19e-06	1.01e-05
LINC02518	0.75859	0.162	0.303
LOC107985911	0.758256	1.1e-14	2.48e-13
LOC100507412	0.757979	0.106	0.222
FAM83G	0.757666	6.23e-11	9.68e-10
MAP1LC3B2	0.757303	6.53e-09	7.86e-08
NPAS2	0.757133	5.03e-13	9.67e-12
OR2A9P	0.756957	0.0423	0.108
LOC100128079	0.756427	0.107	0.224
RTN1	0.755346	1.87e-08	2.11e-07
ABHD4	0.754773	3.48e-24	1.63e-22
NCEH1	0.754572	9.22e-15	2.08e-13
MAFG	0.75287	1.7e-18	5.24e-17
SIK1	0.75269	1.55e-09	2.03e-08
MAP7D1	0.752509	8.46e-15	1.92e-13
MALAT1	0.752321	1.52e-16	3.99e-15
RNA18SN4	0.752143	0.0306	0.0833
LOC105370792	0.75214	0.00039	0.00193
SLC35F6	0.75214	5.18e-12	9.14e-11
CYP1A1	0.751436	5.37e-14	1.14e-12
INAFM1	0.75038	0.043	0.11
IQGAP1	0.750373	3.49e-24	1.63e-22
LINC01504	0.749832	0.077	0.173
TALAM1	0.749678	2.5e-16	6.49e-15
YPEL5	0.749511	1.83e-20	6.66e-19
CD274	0.749484	0.166	0.308
SMTN	0.749385	5.73e-15	1.32e-13
ZFP36	0.749371	6.34e-05	0.000379
ADRA2C	0.748657	8.29e-06	6.01e-05
NEXN-AS1	0.748191	0.201	0.355
RNA18SN5	0.748139	0.0567	0.136
ELF1	0.747843	6.9e-26	3.65e-24
NEK10	0.74718	7.33e-09	8.75e-08
RNA18SN3	0.74678	0.0411	0.106
LOC101928255	0.746712	0.0734	0.166
INHBE	0.746233	4.57e-28	2.7e-26
LINC02357	0.744836	0.249	0.415
CDH19	0.743694	1.38e-07	1.36e-06
MOB3B	0.743379	5.15e-05	0.000313
ZNF503	0.742741	0.00403	0.015
RNF125	0.741618	0.178	0.325
MBNL2	0.741013	1.23e-21	4.88e-20
PTP4A3	0.740056	1.42e-06	1.19e-05
MAP3K14	0.739629	1.92e-06	1.58e-05
FAM50A	0.738835	4.14e-19	1.36e-17
EPAS1	0.738691	1.05e-23	4.74e-22
NPNT	0.738537	2.23e-14	4.91e-13
GLRX2	0.738498	2.34e-09	3e-08
LAP3	0.738356	1.17e-31	8.61e-30
ST6GALNAC4	0.738352	0.0229	0.0657
STBD1	0.738073	5.78e-19	1.88e-17
TGIF1	0.738067	1.18e-26	6.45e-25
CASC19	0.738051	0.000519	0.0025
LOC107986465	0.737306	0.0178	0.0532
PIM3	0.737217	2.48e-14	5.43e-13
BTG2	0.737122	8.84e-17	2.39e-15
DEPP1	0.73665	5.46e-16	1.37e-14
HSPG2	0.736168	0.00643	0.0223
MYC	0.735642	1.64e-13	3.35e-12
BSPRY	0.734952	0.22	0.379
CCDC9B	0.734513	7.14e-05	0.000422
LOC284009	0.734501	0.109	0.226
MAP1LC3B	0.734012	7.8e-26	4.06e-24
RGS20	0.733974	0.275	0.445
MARCHF3	0.73375	9.5e-10	1.29e-08
LPAR6	0.733468	1.21e-13	2.49e-12
MROCKI	0.733089	0.122	0.246
CCNJL	0.732128	1.24e-07	1.24e-06
NR4A1	0.732012	1.25e-07	1.25e-06
ARHGEF2	0.731043	6.94e-19	2.24e-17
LHFPL2	0.730506	1.89e-17	5.36e-16
LOC101929691	0.730403	0.103	0.217
EHD4	0.729972	2.09e-19	6.98e-18
WHRN	0.729492	0.0284	0.0784
PPP1R9B	0.728971	2.64e-09	3.37e-08
RNA45SN1	0.728172	0.0276	0.0766
LOC105371168	0.727932	0.133	0.263
SIX2	0.72792	0.0808	0.18
BCAR3	0.727884	5.1e-13	9.79e-12
ERO1B	0.727447	2.13e-07	2.03e-06
PALLD	0.727365	7.72e-23	3.27e-21
IRF2BPL	0.727067	0.000258	0.00135
C1QTNF5	0.726961	0.0829	0.183
MFRP	0.726961	0.0829	0.183
CALCRL-AS1	0.726382	0.0296	0.081
PCNX2	0.726248	0.00143	0.00612
DRAM1	0.725551	6.44e-14	1.35e-12
AKR1C3	0.725386	0.0276	0.0765
KRT8	0.725262	1.26e-23	5.62e-22
INHBA	0.7248	0.00732	0.025
MIR4435-2HG	0.724731	5.58e-17	1.52e-15
MTMR9LP	0.724594	0.113	0.233
ZNF296	0.723147	0.208	0.364
FAM47E-STBD1	0.722823	2.08e-18	6.35e-17
LOC105371225	0.722474	0.1	0.213
ABCA10	0.722154	0.0746	0.169
DKK3	0.721034	2.15e-07	2.05e-06
EBF4	0.720572	6.81e-05	0.000405
CRYBG2	0.720448	1.4e-07	1.38e-06
TANC1	0.720391	9.55e-27	5.26e-25
RGS10	0.71983	0.0503	0.124
CD63	0.719628	1.03e-22	4.32e-21
RBCK1	0.719434	7.69e-20	2.68e-18
MAB21L3	0.719113	0.0675	0.156
SUCO	0.718719	8.9e-21	3.32e-19
LACC1	0.718593	1.7e-07	1.65e-06
SH3RF1	0.718185	9.93e-11	1.51e-09
TESC	0.717781	5.04e-09	6.19e-08
IKBKG	0.716007	1.49e-07	1.46e-06
FCHSD1	0.715717	5.29e-09	6.49e-08
DAB2IP	0.715631	8.2e-12	1.42e-10
MYD88	0.715122	6.39e-21	2.42e-19
HEY1	0.714014	3.77e-05	0.000237
WNT9B	0.713983	0.136	0.267
SCRN1	0.713672	5.11e-29	3.16e-27
BBC3	0.713237	0.000817	0.00374
CAPN12	0.713105	3.52e-08	3.8e-07
TACC1	0.712593	1.6e-28	9.63e-27
LNC-LBCS	0.712099	0.0178	0.0531
LOC105377945	0.711438	3.22e-05	0.000205
HSPA2	0.711151	2.69e-07	2.53e-06
BTG3-AS1	0.70985	0.0995	0.212
TFAP2E	0.709044	0.117	0.239
SMAD3	0.709041	6.16e-19	1.99e-17
SMIM6	0.70891	0.053	0.129
HIP1R	0.707797	4.25e-11	6.75e-10
GPNMB	0.707707	0.00019	0.00103
SLC16A5	0.7077	8e-14	1.67e-12
LRRC56	0.707511	0.227	0.388
TARID	0.707227	0.105	0.22
EGLN1	0.707207	2.23e-22	9.3e-21
BMERB1	0.707132	0.000241	0.00127
LOC151760	0.706411	0.00428	0.0158
FLRT2	0.706303	1.19e-16	3.16e-15
CXCL1	0.706049	1.78e-15	4.25e-14
BMP4	0.705958	3.86e-08	4.15e-07
MID2	0.705912	0.00503	0.0181
HDGFL3	0.705433	0.218	0.377
ARHGAP5-AS1	0.704702	4.17e-10	5.92e-09
PTAFR	0.704559	0.0094	0.0309
LYPD6	0.703834	5.94e-09	7.18e-08
CDR2L	0.702049	1.56e-07	1.53e-06
GBA1	0.701945	6.49e-23	2.77e-21
ABCC1	0.701522	9.5e-08	9.64e-07
PLA2G15	0.701182	2.44e-10	3.55e-09
ERRFI1	0.701087	4.36e-27	2.45e-25
FAM177A1	0.700939	1.13e-13	2.34e-12
TNS1	0.700838	1.81e-08	2.04e-07
DHRS3	0.699769	1.24e-18	3.9e-17
PCDHA2	0.699465	0.147	0.283
ATP10B	0.698584	0.00415	0.0153
APP	0.69852	9.15e-36	7.7e-34
RNU6-1	0.698315	0.276	0.446
LOC107984895	0.697962	0.0299	0.0817
DSG2	0.697572	1.74e-21	6.81e-20
LOC105373785	0.696908	0.139	0.271
KLF5	0.696694	1.11e-10	1.68e-09
ZFHX2	0.696531	0.00524	0.0188
SSPN	0.695962	2.09e-05	0.000139
PIEZO1	0.695503	1.59e-12	2.92e-11
SLC37A1	0.695452	7.99e-06	5.8e-05
LONRF3	0.695009	7.99e-17	2.17e-15
LOC107985120	0.694374	0.309	0.482
ANXA2P2	0.693437	6.38e-15	1.46e-13
MAP3K9-DT	0.69298	0.000475	0.00231
PCDH9	0.692713	0.00152	0.00649
SHISA4	0.692643	0.0227	0.0653
MYL12A	0.692611	4.09e-30	2.69e-28
MANSC1	0.692544	4.65e-13	8.99e-12
IFI27L2	0.692295	0.0631	0.148
OR2A20P	0.691677	0.048	0.12
MIR637	0.69163	0.219	0.377
CIDEC	0.69094	0.211	0.367
FUT8	0.690887	5.98e-05	0.000359
GPR157	0.690625	8.16e-07	7.07e-06
CD109	0.690329	3.91e-05	0.000244
H2BC13	0.690084	0.224	0.384
SDAD1P1	0.689659	0.303	0.474
LOC107987269	0.689557	0.0853	0.188
PITX1	0.68917	0.00217	0.0088
LOC283683	0.688523	0.285	0.455
CREB5	0.688287	7.48e-16	1.86e-14
SH3GLB1	0.688163	3.27e-27	1.87e-25
MIR9898	0.688099	2.34e-12	4.24e-11
IER2	0.686978	1.24e-12	2.31e-11
BCAN	0.686433	0.00157	0.00663
FRZB	0.685797	0.14	0.273
NKD1	0.685779	2.35e-05	0.000154
SEMA4B	0.685209	3.46e-08	3.75e-07
ATL1	0.685068	0.0744	0.168
TNFRSF11A	0.68473	0.0118	0.0374
RNF19A	0.68428	2.21e-17	6.2e-16
RBMS2	0.68407	1.05e-15	2.58e-14
SLC35G2	0.683753	9.14e-06	6.56e-05
TRNP1	0.683195	1.75e-21	6.83e-20
B3GALT1	0.683049	0.00205	0.00839
CAP1	0.682931	1.76e-31	1.28e-29
MGAT4B	0.68215	1.71e-12	3.12e-11
C1orf105	0.681597	0.019	0.0563
LOC100505915	0.680601	0.0924	0.2
TRAPPC2B	0.680141	0.00182	0.00758
PKIB	0.680083	4.67e-07	4.23e-06
GAL3ST1	0.679978	0.00244	0.00972
KRTAP20-2	0.67996	0.111	0.229
NBAT1	0.679758	0.218	0.377
ARHGEF28	0.679724	4.99e-16	1.26e-14
ADAMTS16-DT	0.679535	0.00895	0.0296
CNNM1	0.679186	1.28e-08	1.48e-07
SPSB1	0.679125	1.55e-11	2.6e-10
CTAGE6	0.67845	0.144	0.278
ENC1	0.678329	7.9e-26	4.09e-24
RARA-AS1	0.678025	0.0913	0.198
TRADD	0.677799	0.00392	0.0146
LOC107984104	0.677145	0.119	0.241
FUT6	0.676652	0.14	0.273
FBXO46	0.67643	4.08e-08	4.36e-07
LETM2	0.676023	0.0299	0.0817
MIR10393	0.675957	2.41e-16	6.26e-15
SLC2A8	0.67567	1.27e-12	2.35e-11
PSME1	0.675386	1.72e-12	3.14e-11
BTN3A1	0.675013	0.000791	0.00364
LOC107985909	0.674386	0.134	0.265
KIF3C	0.674127	2.45e-05	0.00016
FZD9	0.673845	0.264	0.433
SLC6A16	0.673625	0.000413	0.00204
LOC107984334	0.673132	0.0682	0.157
PAPPA2	0.672993	2.81e-05	0.000182
TBC1D9	0.672988	1.96e-16	5.12e-15
ITGB5	0.672835	1.33e-16	3.5e-15
LOC105371094	0.672736	0.097	0.207
EPB41L1	0.672121	0.00372	0.0139
LOC105377622	0.671662	0.221	0.381
C8orf88	0.671179	0.0242	0.0689
PLXNA2	0.670904	5.09e-07	4.59e-06
ACTN4	0.670726	3.58e-20	1.28e-18
TPK1	0.67013	0.0034	0.0129
RBP7	0.669765	0.109	0.226
NECAB1	0.669675	0.0253	0.0714
LOC112268024	0.669268	5.68e-07	5.07e-06
LOC107986630	0.66864	0.282	0.452
TUFT1	0.667815	1.44e-12	2.65e-11
SH2B2	0.66711	0.192	0.343
SDC4	0.666741	8.07e-26	4.16e-24
C7	0.666063	0.167	0.31
TGFBI	0.665808	1.02e-25	5.22e-24
SPRING1	0.665205	4.61e-16	1.17e-14
TAGLN2	0.665149	3.52e-22	1.45e-20
HES4	0.664835	0.000257	0.00134
LOC105370463	0.664579	0.304	0.475
SERTAD3-AS1	0.663954	0.159	0.299
RCAN2	0.663908	0.000624	0.00294
FLRT3	0.663729	8.03e-20	2.78e-18
SLC10A4	0.663655	0.137	0.268
SLFN5	0.663177	0.0947	0.204
SLC26A10P	0.66269	0.000549	0.00262
ADM	0.662664	0.000482	0.00233
CSTA	0.662607	0.0265	0.074
SLC5A10	0.662214	0.00345	0.0131
SERTAD1	0.662029	0.000439	0.00215
CSRP1	0.661267	4.82e-18	1.45e-16
LIPE-AS1	0.660264	0.0954	0.205
DIAPH3	0.659874	1.18e-18	3.72e-17
B3GNT5	0.659716	0.00027	0.0014
LOC105378443	0.658392	3e-06	2.36e-05
NXN	0.65798	2.05e-11	3.38e-10
USP35	0.657502	3.08e-08	3.35e-07
CTAGE8	0.656965	0.0094	0.0309
SWAP70	0.656552	2.66e-15	6.28e-14
HEXB	0.65612	2.4e-18	7.3e-17
VMP1	0.656051	3.38e-25	1.68e-23
PVR	0.656049	4.35e-14	9.36e-13
ZBTB42	0.65575	0.000281	0.00146
SUSD1	0.655681	1.27e-16	3.36e-15
ADGRG1	0.655613	0.0543	0.132
EPS8	0.655537	1.83e-26	9.9e-25
GNA13	0.655492	9.44e-17	2.54e-15
SPHK1	0.655419	2.44e-13	4.88e-12
COL12A1	0.65501	1.37e-05	9.5e-05
TMEM140	0.65409	1.88e-14	4.19e-13
TNFRSF14-AS1	0.653897	0.142	0.275
COL9A2	0.652642	2.53e-07	2.38e-06
GCSAM	0.65249	0.000414	0.00204
PAM	0.65243	5.42e-20	1.93e-18
G2E3-AS1	0.652243	0.0708	0.162
TLL1	0.651944	0.106	0.223
ABR	0.651674	2.82e-05	0.000182
P2RY1	0.65153	0.00248	0.00986
PLEKHA7	0.650669	5.27e-12	9.28e-11
GPR176	0.650632	0.0783	0.175
SLC41A2	0.650397	3e-10	4.33e-09
TICAM2	0.648759	0.0436	0.111
SEZ6L2	0.648733	0.00266	0.0105
TXNRD1	0.648563	1.12e-24	5.4e-23
GTPBP2	0.648271	1.11e-16	2.95e-15
RAB15	0.647849	5.09e-12	8.99e-11
SPATS2L	0.647113	1.81e-27	1.03e-25
CCDC71L	0.647108	0.108	0.225
CLCN7	0.647085	0.00299	0.0115
RND3	0.64704	6.8e-20	2.4e-18
LOC105375913	0.645966	0.127	0.254
MEF2D	0.645706	2.7e-10	3.93e-09
LINC02803	0.645453	0.296	0.467
LINC02806	0.645397	7.61e-06	5.55e-05
SOX4	0.64508	2.84e-25	1.41e-23
ABCC3	0.644961	1.69e-09	2.2e-08
ERMN	0.644898	0.315	0.488
CARD8-AS1	0.644548	0.0107	0.0344
LOC105378954	0.642737	6.44e-07	5.68e-06
MXRA8	0.642658	1.25e-09	1.66e-08
TMEM62	0.642365	7.72e-06	5.63e-05
SLC2A6	0.642329	2.33e-07	2.2e-06
CYSTM1	0.642226	6.91e-13	1.31e-11
GLT8D2	0.640328	0.203	0.357
VPS13D	0.639869	1.3e-19	4.42e-18
LOC105369344	0.639767	0.213	0.37
B2M	0.639675	9.18e-27	5.07e-25
PRR29	0.639341	0.107	0.223
PACS1	0.63907	0.000505	0.00244
GRHL3	0.639064	0.133	0.262
FGF18	0.638709	0.207	0.362
HSD17B11	0.638367	4.33e-26	2.3e-24
FAM131B	0.638323	0.0248	0.0702
NEU1	0.637689	0.000749	0.00347
AOX1	0.637626	0.00547	0.0195
LOC107986257	0.637532	0.0739	0.167
NQO1	0.637106	5.73e-11	8.95e-10
MIR671	0.636889	0.0789	0.176
KLHDC8B	0.636848	2.38e-06	1.91e-05
GTF2IRD1P1	0.636702	3.46e-05	0.000219
PLCXD3	0.636495	0.223	0.383
CD55	0.636427	9.02e-09	1.07e-07
MAP7	0.635898	0.204	0.358
ABCA4	0.635607	0.0378	0.0989
B3GLCT	0.635467	1.48e-05	0.000102
MOSPD1	0.635309	5.71e-10	7.94e-09
MELTF	0.635305	0.00252	0.01
JOSD2	0.635151	0.0377	0.0987
OSTM1	0.634764	2.39e-16	6.22e-15
MSANTD3-TMEFF1	0.634714	9.6e-10	1.3e-08
FBN1	0.63467	9.13e-08	9.32e-07
CALD1	0.634522	1.22e-29	7.74e-28
TOX3	0.633949	1.03e-09	1.39e-08
SLCO5A1	0.633927	0.00162	0.00683
ARMCX1	0.63381	0.171	0.315
TEAD2	0.633481	5.96e-16	1.49e-14
SLC48A1	0.632877	1.5e-10	2.23e-09
AFAP1L1	0.63251	5.88e-09	7.12e-08
LOC105374836	0.632421	0.00142	0.00609
TNK1	0.632067	0.000948	0.00427
SMAD7	0.631706	1.13e-12	2.1e-11
MMD	0.631694	9.42e-15	2.13e-13
PCSK6-AS1	0.631386	0.266	0.435
FLNB	0.630922	0.00109	0.0048
GAP43	0.63089	0.000705	0.00328
FLOT1	0.630848	3.09e-23	1.35e-21
RAP2B	0.630511	1.3e-11	2.21e-10
DUSP8	0.630198	0.0156	0.0477
ILK	0.629699	3.07e-17	8.57e-16
CDC42SE1	0.629302	8.71e-22	3.5e-20
SAP30L-AS1	0.628766	0.0212	0.0619
TMSB10	0.628659	2.84e-22	1.18e-20
LOC105374745	0.628512	0.231	0.393
RAB3B	0.627849	1.15e-20	4.25e-19
ABCG1	0.627224	0.038	0.0993
LOC105377725	0.627193	0.102	0.216
ADGRE5	0.626574	2.17e-07	2.06e-06
PKD1	0.62617	1.62e-07	1.58e-06
PITPNM1	0.625435	1.78e-11	2.95e-10
OTOGL	0.625416	0.00112	0.00494
CHPF2	0.625193	2.08e-10	3.05e-09
ELMO1	0.625089	0.0011	0.00486
SYNJ2	0.624619	6.31e-21	2.4e-19
STK38L	0.62461	3.42e-15	7.97e-14
SLC16A12	0.624524	2.82e-07	2.64e-06
FAM171B	0.624054	0.000377	0.00188
SORBS1	0.623877	1.06e-11	1.82e-10
ZNF71-SMIM17	0.623768	0.239	0.404
CBLB	0.623756	3.55e-12	6.36e-11
GALNT10	0.623593	3.04e-16	7.81e-15
RSU1	0.623469	1.02e-18	3.25e-17
HSPB7	0.622581	0.214	0.372
SIRT6	0.622467	2.27e-06	1.83e-05
MTCL1	0.622395	7.24e-05	0.000428
LOC102723870	0.622245	0.243	0.408
ABRACL	0.622153	8.65e-12	1.5e-10
ARHGEF16	0.621744	6.07e-05	0.000364
SV2A	0.621093	2.17e-09	2.79e-08
MCAM	0.621047	1.16e-07	1.16e-06
JUND	0.620974	3.16e-11	5.09e-10
DYNC1H1	0.620937	1.4e-13	2.88e-12
FRMD8	0.620399	7.25e-06	5.33e-05
MEIS3P1	0.619753	0.121	0.244
BICC1	0.619255	3.32e-16	8.47e-15
DISP1	0.619124	5.24e-09	6.43e-08
LOC105377347	0.619026	0.0745	0.168
PRKD2	0.61897	3.64e-06	2.8e-05
MMP23B	0.618628	0.0243	0.0691
MAP3K8	0.61826	3.02e-13	5.97e-12
NINJ2	0.617358	1.03e-07	1.04e-06
PKHD1	0.617284	8.16e-07	7.07e-06
CLDN22	0.616354	0.0687	0.158
LOC105375020	0.616008	0.213	0.37
SLC8B1	0.615753	7.8e-06	5.67e-05
FLJ32255	0.615414	0.058	0.139
LINC02899	0.614943	0.116	0.238
NPDC1	0.614564	0.0141	0.0438
RNA45SN5	0.614352	0.0109	0.0351
PLIN2	0.613986	6.83e-22	2.76e-20
LOC101927741	0.613856	9.86e-14	2.05e-12
CTAGE9	0.613384	0.0901	0.196
CHRNB2	0.612875	1.38e-17	3.96e-16
INKA2-AS1	0.612401	0.296	0.468
CYB5R2	0.612373	1.35e-05	9.39e-05
LINC-PINT	0.612153	0.00362	0.0136
SRRM3	0.611947	0.16	0.3
GRN	0.611843	2.21e-11	3.61e-10
HS3ST3A1	0.611605	0.051	0.126
LINC01138	0.611574	5.91e-08	6.18e-07
LINC01607	0.611358	0.221	0.381
POMT2	0.611036	4.69e-10	6.59e-09
LPAR2	0.610052	0.103	0.218
LOC102724545	0.610018	0.153	0.29
KDELR3	0.609876	4.81e-11	7.59e-10
TNRC6C-AS1	0.609495	0.000452	0.00221
PPP3CA	0.60938	4.29e-13	8.3e-12
PDE4A	0.609125	0.00139	0.00596
VGLL4	0.608909	2.12e-13	4.26e-12
PPP2R5B	0.608793	0.000112	0.00064
NTS	0.607869	1.09e-05	7.71e-05
CDC42EP2	0.607863	0.000808	0.0037
ARPC1B	0.60716	2.09e-17	5.89e-16
FUZ	0.606873	0.117	0.239
KRT19	0.606767	3.78e-05	0.000237
SETDB2-PHF11	0.606621	1.47e-05	0.000101
TRIM34	0.606615	0.0056	0.0198
ATP8B3	0.606544	0.0279	0.0773
ABHD16B	0.606261	0.0856	0.188
SYT1	0.605827	2.47e-08	2.72e-07
SKAP2	0.60518	4.25e-10	6.02e-09
ETV6	0.605088	4.68e-08	4.97e-07
FLII	0.604569	6.7e-15	1.53e-13
EML2	0.60454	7.25e-08	7.5e-07
ZFP36L1	0.603548	4.07e-09	5.06e-08
NTN1	0.603019	2.55e-05	0.000167
LOC100505985	0.60255	0.284	0.454
NUDT18	0.601115	0.000448	0.00219
ZNF566-AS1	0.600674	0.169	0.313
LINC01275	0.60067	0.224	0.385
PLS1	0.60061	7.9e-13	1.5e-11
FMNL2	0.600219	6.66e-18	1.96e-16
LOC107984661	0.600189	6.58e-06	4.86e-05
CCND3	0.599793	0.00199	0.00817
GFI1	0.599672	0.0188	0.056
SLC18B1	0.599381	5.73e-17	1.56e-15
ARG2	0.599316	2.03e-11	3.34e-10
DLGAP4-AS1	0.599211	0.16	0.301
AP5Z1	0.599078	4.05e-08	4.33e-07
NACAD	0.598428	0.196	0.348
CTAGE4	0.598303	0.0244	0.0692
IL18R1	0.59769	0.157	0.297
MYO1E	0.59754	2.12e-11	3.47e-10
RHEBL1	0.597207	0.00181	0.00752
KCNJ8	0.597192	7.65e-09	9.1e-08
NMB	0.597056	1.93e-06	1.58e-05
HSPB1	0.596532	8.08e-10	1.11e-08
SVIP	0.596064	4.02e-10	5.71e-09
TNFRSF19	0.595866	1.31e-07	1.3e-06
LINC00623	0.59585	1.14e-08	1.32e-07
HPN-AS1	0.594955	0.148	0.285
HCAR2	0.594903	0.113	0.233
CPNE2	0.5945	1.23e-09	1.63e-08
LOC100289580	0.59424	0.00519	0.0186
LOC107985712	0.593403	0.0111	0.0356
LOC107984245	0.592599	0.128	0.256
PFKFB3	0.592349	6.22e-13	1.18e-11
GNAZ	0.591798	3.71e-09	4.64e-08
CCDC32	0.591676	3.21e-06	2.51e-05
TRIM47	0.591317	4.46e-07	4.06e-06
LOC653653	0.591058	0.261	0.43
LOC107987237	0.590971	0.193	0.344
PPP1R18	0.590537	2.94e-07	2.74e-06
SGCB	0.590021	4.6e-06	3.47e-05
DSG2-AS1	0.589654	0.00916	0.0302
SHC2	0.588808	5.49e-07	4.92e-06
CASC15	0.588723	0.000709	0.0033
LOC105377286	0.588581	0.00827	0.0277
KTN1-AS1	0.588489	0.0276	0.0765
SKIL	0.588194	1.33e-12	2.46e-11
SLC10A3	0.587774	7.35e-05	0.000433
PSMG3-AS1	0.587734	2.79e-05	0.00018
LOC105374968	0.587285	0.193	0.345
LOC107984329	0.586967	0.0663	0.154
MFSD12	0.5868	2.67e-08	2.93e-07
LINC02421	0.586784	0.101	0.213
TOR4A	0.586754	1.91e-05	0.000128
TCEAL3	0.586558	0.225	0.386
ODAD4	0.586411	0.0509	0.126
SLC16A3	0.586391	6.81e-08	7.08e-07
LOC107986476	0.58631	0.169	0.313
PLAAT3	0.58608	9.77e-17	2.62e-15
PXDC1	0.585962	4.15e-05	0.000257
FLJ20021	0.585805	0.204	0.358
DTNA	0.585781	1.08e-15	2.65e-14
LPIN2	0.585332	7.11e-25	3.46e-23
LOC105378920	0.584926	0.0932	0.201
MOV10	0.584911	2.41e-17	6.74e-16
TM4SF1	0.584869	4.57e-19	1.5e-17
ISL2	0.584861	0.000407	0.00201
BCL2L1	0.584633	3.49e-23	1.52e-21
CCDC122	0.58438	0.000953	0.00429
LOC105374538	0.584353	0.0906	0.197
ZBTB7A	0.583857	2.25e-05	0.000148
DMTN	0.583757	0.000828	0.00378
BOK	0.583756	4.3e-05	0.000265
AQP3	0.58342	1.7e-06	1.41e-05
PNPLA6	0.583411	1.41e-09	1.86e-08
LOC101927178	0.583231	5.49e-05	0.000332
CHML	0.583227	2.5e-18	7.59e-17
MFSD10	0.583069	3.77e-07	3.47e-06
SNORD23	0.582688	0.295	0.466
MIR6800	0.582422	0.244	0.409
PGGHG	0.582415	4.59e-05	0.000281
ADAR	0.582407	4.63e-17	1.27e-15
TUBB2A	0.582358	2.48e-15	5.89e-14
BTN2A3P	0.581983	0.0589	0.14
LOC107986772	0.581957	0.144	0.278
AKR1B1	0.581917	2.82e-05	0.000182
CRYBB3	0.581506	2.86e-05	0.000184
CLIP1-AS1	0.581298	0.291	0.462
LRRC8A	0.581193	2.18e-13	4.38e-12
DAGLA	0.580936	0.000682	0.00319
LOC105378698	0.5799	0.168	0.312
LINC02340	0.579831	0.254	0.422
LINC00265	0.579639	0.0421	0.108
CMTM3	0.579511	1.79e-11	2.96e-10
ARHGEF40	0.579423	6.28e-08	6.56e-07
ABTB2	0.578816	1.22e-05	8.52e-05
LOC643327	0.578667	0.212	0.37
LOC107985423	0.578506	0.186	0.335
ETV5	0.578208	3.77e-11	6.02e-10
SCARF2	0.578144	0.0113	0.036
TGFBR2	0.577947	1.32e-18	4.14e-17
CDKN2A	0.577738	2.17e-07	2.06e-06
GPRC5D	0.577255	0.0263	0.0737
SEPTIN14	0.57672	0.162	0.303
LOC399975	0.576607	0.152	0.289
ATP8B5P	0.576591	0.244	0.409
FRMD6-AS1	0.576308	0.232	0.395
CISH	0.576051	0.107	0.224
PLEKHG2	0.575908	6.63e-09	7.98e-08
LOC107986828	0.575644	0.0341	0.091
PEA15	0.575307	3.09e-17	8.6e-16
FAM171A2	0.575268	0.0415	0.107
FAM47E	0.574761	0.00139	0.00596
EFL1P1	0.574296	0.184	0.333
SERPINA3	0.574235	1.89e-07	1.82e-06
PAPLN	0.573909	0.00204	0.00834
PMAIP1	0.573742	1.23e-09	1.63e-08
MIR635	0.573457	0.265	0.434
ARMC9	0.573412	0.000145	0.000809
BTG3	0.573389	1.69e-09	2.21e-08
BCAN-AS1	0.573315	1.06e-08	1.24e-07
SMPD1	0.573237	1.2e-05	8.43e-05
SPRY2	0.573118	1.77e-07	1.71e-06
ORAI1	0.572015	0.000745	0.00345
AKT3	0.571874	0.117	0.239
SLC52A2	0.571746	4.59e-05	0.000281
CDH2	0.571287	9.62e-17	2.59e-15
UBC	0.571139	1.74e-23	7.76e-22
ACP5	0.571068	0.307	0.48
FUT1	0.570952	0.000945	0.00426
TRIB3	0.57057	4.44e-09	5.49e-08
PIK3AP1	0.57056	1.04e-09	1.39e-08
NR4A3	0.570051	0.296	0.468
LOC105370092	0.569756	0.0592	0.141
BAMBI	0.569749	1.13e-10	1.7e-09
COQ10B	0.569377	4.74e-10	6.65e-09
RAB5IF	0.569234	1.27e-18	3.98e-17
TMC6	0.569157	5.06e-10	7.07e-09
CBARP	0.56902	0.0633	0.148
MFSD6	0.568831	2.59e-06	2.06e-05
HES1	0.56876	1.79e-07	1.73e-06
PARVA	0.568628	8.92e-10	1.21e-08
SRGAP1	0.56838	0.000327	0.00166
IGF2R	0.568223	0.00121	0.00528
DPP7	0.56771	1.23e-05	8.61e-05
LOC107987299	0.567435	0.247	0.413
PITPNM2	0.567288	0.0269	0.075
GATA2	0.566889	9.36e-07	8.05e-06
MSRB3	0.566807	1.11e-10	1.67e-09
LOC101928421	0.566558	0.169	0.313
VWA1	0.566548	2.95e-08	3.22e-07
MCL1	0.566515	1.65e-18	5.1e-17
ADGRG3	0.566362	0.319	0.492
LOC105372889	0.566202	0.253	0.421
LOC105372717	0.565569	0.0856	0.188
RNA28SN1	0.565546	0.00954	0.0313
NCDN	0.565234	3.54e-07	3.28e-06
BAIAP2L1	0.565142	3.43e-14	7.43e-13
CASP8	0.565024	2.76e-11	4.46e-10
PRKCD	0.564872	4.79e-05	0.000292
PLPPR2	0.564733	0.000305	0.00156
NIBAN1	0.564031	3.83e-06	2.94e-05
RRP12	0.563934	5.52e-10	7.7e-09
SLC4A7	0.563755	4.68e-17	1.29e-15
FOXP4	0.563645	0.00478	0.0173
EOMES	0.563517	0.285	0.455
LOC112268146	0.563236	0.245	0.411
LGALS8-AS1	0.562737	0.00157	0.00663
SGMS2	0.56272	0.233	0.396
WBP1L	0.562666	3.23e-14	7e-13
NFKB1	0.562231	1.04e-11	1.78e-10
PSMD14-DT	0.561444	0.257	0.425
LOC107985525	0.561322	0.0434	0.111
GATA2-AS1	0.561306	4.19e-08	4.48e-07
AKAP8L	0.56128	8.18e-15	1.86e-13
FAM241B	0.561016	1.33e-05	9.21e-05
TREH	0.560704	0.0247	0.0698
LOC105378455	0.560024	0.0333	0.0893
HOXC13	0.559413	2.23e-05	0.000147
LOC101927044	0.559386	0.097	0.207
PNMA1	0.559171	4.72e-08	5.01e-07
RNA45SN3	0.55887	0.00365	0.0137
ADAP1	0.558864	0.0129	0.0404
TGIF2-RAB5IF	0.557732	3.72e-18	1.12e-16
WBP2	0.557305	4.85e-08	5.13e-07
PLAC8	0.557167	0.353	0.528
SMIM29	0.556976	0.00461	0.0168
SCHLAP1	0.556955	0.00473	0.0172
FLNB-AS1	0.556918	0.00124	0.00538
ZNF532	0.556396	2.3e-08	2.57e-07
NKX3-1	0.556216	0.27	0.439
LOC105372308	0.555586	0.0625	0.147
TNIP2	0.55549	1.6e-10	2.38e-09
H1-0	0.555305	8.05e-16	1.99e-14
SHC1	0.555235	4.17e-09	5.16e-08
ZNF579	0.555087	0.0271	0.0753
INPP1	0.555032	2.64e-09	3.37e-08
BSCL2	0.555019	1.14e-07	1.14e-06
SLA2	0.554602	1.38e-07	1.36e-06
GALNT12	0.554215	0.314	0.488
PROSER2-AS1	0.552727	0.0347	0.0924
IGSF10	0.552582	0.0534	0.13
LIMA1	0.552468	9.62e-09	1.13e-07
P2RX5-TAX1BP3	0.552201	1.76e-09	2.29e-08
PNPLA2	0.552191	0.000168	0.000925
LOC105376266	0.552133	0.0319	0.0861
FGF11	0.551571	0.0612	0.144
PLEKHM1	0.551312	3.12e-05	0.000199
MLLT3	0.551175	2.42e-05	0.000158
ARSD	0.551148	0.00062	0.00293
SPIRE1	0.55097	1.13e-13	2.34e-12
SLC3A2	0.550754	5.74e-15	1.32e-13
LRSAM1	0.550716	1.64e-05	0.000112
LOC105375752	0.550537	0.0157	0.048
B4GALT5	0.549656	1.56e-15	3.76e-14
LOC101928120	0.548869	0.000994	0.00445
FURIN	0.548764	9.49e-12	1.63e-10
TANGO2	0.54816	2.44e-08	2.7e-07
FAM222B	0.54738	7.07e-07	6.19e-06
GLIPR1	0.547285	4.48e-10	6.32e-09
BAG3	0.547069	5.66e-07	5.05e-06
KLHL29	0.547005	0.000821	0.00375
PLSCR3	0.546767	0.00693	0.0238
IQCH	0.546583	0.00215	0.00873
COMT	0.546411	3.01e-10	4.34e-09
GPRIN3	0.545791	0.000196	0.00106
MARK4	0.545772	1.23e-06	1.04e-05
DSC2	0.545708	1.39e-09	1.83e-08
SLC35E4	0.54569	0.0696	0.16
CORO7	0.545549	0.00654	0.0226
PTGER4	0.545536	0.00253	0.01
LOC101929657	0.545491	0.386	0.559
PRRG4	0.544998	1.64e-06	1.37e-05
ALPK1	0.544634	0.000144	0.000803
DNM1	0.54411	0.0496	0.123
NUDT9	0.544	3.13e-08	3.4e-07
SIX4	0.543788	0.000676	0.00317
CSRNP1	0.543698	2.35e-07	2.22e-06
LGR5	0.543567	6.64e-10	9.2e-09
MAPK8IP2	0.543517	0.0265	0.0741
WLS	0.543356	3.95e-05	0.000246
RASL12	0.543172	2.73e-07	2.56e-06
MROH1	0.542884	0.000166	0.000916
ABCB1	0.542843	1.83e-13	3.7e-12
SPAG4	0.542587	0.0869	0.191
DSP	0.542108	3.33e-13	6.54e-12
KIAA0930	0.541776	4.99e-12	8.82e-11
ZBTB4	0.541687	6.39e-07	5.64e-06
MAP4	0.541336	2.99e-12	5.4e-11
MAP3K14-AS1	0.540738	0.0921	0.199
PIP4P2	0.540458	0.00524	0.0187
SFN	0.540321	0.00116	0.00508
PLSCR4	0.539646	1.79e-06	1.48e-05
ADAM9	0.539469	1.3e-15	3.14e-14
LOC105372061	0.538964	0.00461	0.0168
DOCK6	0.538776	4.61e-05	0.000282
HECTD3	0.538667	2.2e-07	2.09e-06
PLOD2	0.538665	7.14e-15	1.63e-13
PRAG1	0.538649	0.000265	0.00138
RBPMS	0.538344	1.53e-09	2.01e-08
S100A13	0.538221	5.54e-09	6.75e-08
LOC100996740	0.537778	0.0449	0.114
FJX1	0.537515	0.0652	0.152
CYP2E1	0.537437	0.362	0.537
ANXA2P1	0.537098	0.00913	0.0302
EGFEM1P	0.53691	0.212	0.369
BCL11A	0.536499	0.0693	0.159
RELL1	0.535875	2.15e-07	2.05e-06
USP32P3	0.535627	0.103	0.216
CA5B	0.535338	0.026	0.0729
SLC7A6	0.5346	6.66e-14	1.39e-12
IL1R1	0.534266	1.53e-08	1.74e-07
TUBB2B	0.534191	5.22e-14	1.11e-12
LDLR-AS1	0.533896	0.109	0.226
GRK5	0.533646	1.49e-07	1.46e-06
OVGP1	0.533564	4.35e-07	3.96e-06
NIBAN2	0.533533	3.21e-07	2.98e-06
GDI1	0.533341	3.34e-11	5.37e-10
P4HA2-AS1	0.533318	0.103	0.216
GLIS3	0.533015	4.59e-05	0.000281
UNC5B	0.532714	0.0553	0.134
ARL8A	0.532627	3.46e-06	2.68e-05
LAMA5-AS1	0.532011	0.298	0.47
ERN1	0.531908	2.52e-08	2.78e-07
VPS54	0.531871	3.94e-17	1.09e-15
DNAJA4	0.531602	0.336	0.51
HSPA1A	0.531551	7.89e-07	6.86e-06
HGS	0.531303	6.4e-11	9.93e-10
PROSER2	0.531128	9.41e-08	9.55e-07
NLRP1	0.530258	1.83e-13	3.7e-12
TPM1	0.529964	3.64e-12	6.51e-11
FHOD3	0.529534	2.16e-05	0.000143
PERP	0.529516	9.05e-17	2.44e-15
NEAT1	0.528888	4.26e-13	8.26e-12
TRPC6	0.528367	0.341	0.515
TSHZ2	0.528149	0.000127	0.000717
CX3CL1	0.528044	1.12e-08	1.31e-07
SPECC1	0.527898	3.9e-06	2.99e-05
ELAPOR1	0.527517	0.186	0.335
PARD6A	0.52743	0.196	0.349
ANTXR2	0.527403	1.53e-11	2.56e-10
PZP	0.527362	0.138	0.27
LOC107984791	0.527316	0.335	0.509
ISM1-AS1	0.526997	0.163	0.305
DNASE2	0.526316	3.19e-10	4.58e-09
CT83	0.526059	0.0225	0.0647
LRRC58-DT	0.525984	0.0544	0.132
ZNF396	0.525475	0.142	0.275
CP	0.524629	2.73e-06	2.16e-05
MIR4761	0.524531	0.00376	0.0141
KIFC3	0.524521	5.79e-10	8.05e-09
UGDH	0.524426	1.58e-15	3.8e-14
ARID5B	0.523876	4.02e-09	5e-08
SPACA9	0.52297	0.176	0.322
RPH3AL	0.522922	0.000301	0.00155
IGF1	0.522165	0.194	0.346
TMEFF1	0.521772	1.03e-05	7.33e-05
MED15	0.521709	1.98e-06	1.61e-05
SH3BGRL3	0.521687	9.63e-09	1.13e-07
STXBP2	0.521156	3.62e-09	4.53e-08
TUBA3FP	0.521111	0.0938	0.202
SNORD45C	0.520646	0.165	0.307
MIR3911	0.520404	0.263	0.432
LOC644285	0.520403	0.293	0.464
BAZ1A	0.519947	2.1e-13	4.23e-12
MICAL3	0.519679	6.19e-07	5.48e-06
DUBR	0.519322	0.152	0.289
FAM135A	0.519203	2.74e-12	4.96e-11
RCN1	0.519148	1.32e-14	2.95e-13
PAWR	0.518991	3.03e-12	5.47e-11
PRKCH	0.51811	0.00629	0.0219
LOC107985404	0.517801	0.384	0.557
NFIX	0.517448	1.59e-05	0.000109
LINC00869	0.517011	3.41e-06	2.65e-05
MICB	0.516631	0.00017	0.000935
CASP7	0.516492	1.53e-10	2.28e-09
LINC00648	0.516311	5.51e-06	4.12e-05
MACROD2	0.515994	0.0692	0.159
ZNF852	0.515982	5.17e-11	8.11e-10
LRRFIP1	0.51588	6.67e-16	1.66e-14
CAVIN4	0.515406	0.000208	0.00111
LOC105369925	0.515387	0.281	0.451
SNAPC1	0.515312	2.58e-06	2.05e-05
BCL10-AS1	0.515292	0.306	0.479
RUBCN	0.515145	0.000168	0.000928
ITGA9-AS1	0.51509	0.283	0.453
MIR3682	0.514514	0.258	0.426
SLC7A1	0.51448	1.49e-07	1.46e-06
LOC105378460	0.514431	0.031	0.0842
RNA45SN2	0.51436	0.00811	0.0272
PGC	0.513995	0.111	0.23
DLGAP4	0.513643	6.27e-06	4.65e-05
ZSWIM6	0.513407	1.55e-08	1.77e-07
RTN4	0.513351	6.66e-14	1.39e-12
C1orf56	0.512867	0.000707	0.00329
LBH	0.512839	0.205	0.36
LINC00857	0.512808	6.46e-05	0.000386
LOC105378456	0.51232	0.00965	0.0316
ARHGEF35	0.512152	0.00642	0.0223
LOC112268313	0.512041	0.385	0.558
UBL3	0.511953	5.53e-06	4.13e-05
TP53INP2	0.511783	1.9e-05	0.000127
SRGAP3-AS2	0.511088	0.401	0.573
DPY19L1P2	0.511014	0.129	0.256
LOC100288162	0.509949	0.3	0.471
NOP53-AS1	0.509613	0.242	0.407
CSGALNACT2	0.509425	2.45e-06	1.96e-05
SEMA6A	0.508786	1.78e-07	1.72e-06
YPEL2	0.508768	5.22e-10	7.3e-09
LIMK1	0.508587	0.000143	0.000797
TNFRSF10B	0.508355	5.96e-14	1.26e-12
TMTC2	0.508168	0.114	0.235
NFKBIE	0.50762	0.000185	0.00101
NOTCH3	0.507454	0.0824	0.183
LOC105379395	0.507336	0.347	0.521
MPP3	0.507245	0.0104	0.0337
ME1	0.506847	2.33e-13	4.66e-12
MIR181A2HG	0.506839	0.145	0.28
RHOU	0.506825	5.11e-14	1.09e-12
GRINA	0.506722	9.65e-08	9.77e-07
EXOC6B	0.505333	4.5e-12	7.97e-11
LOC101927609	0.505161	0.379	0.552
BTBD8	0.504962	0.188	0.337
CEBPB-AS1	0.50463	0.0382	0.0997
FIG4	0.504538	2e-09	2.59e-08
TMEM178A	0.504533	0.0741	0.168
PTPN12	0.504479	2.79e-09	3.55e-08
RNA5-8SN2	0.504353	0.314	0.487
ADAT3	0.504303	0.128	0.255
PELO	0.504213	7.13e-11	1.1e-09
AURKAP1	0.504131	0.0289	0.0794
SCN4A	0.504104	0.319	0.492
BMPR1B	0.503849	0.00933	0.0307
CXCR6	0.503798	0.369	0.543
BICDL1	0.503722	0.000589	0.0028
ABALON	0.50345	1.93e-13	3.9e-12
PCSK5	0.503003	0.000117	0.000665
LATS2	0.502935	4.08e-07	3.74e-06
IL10RB-DT	0.502559	0.275	0.446
TRAF3IP2	0.502444	0.0438	0.111
ATP8B1-AS1	0.502226	0.00512	0.0184
ARSA	0.501912	0.000249	0.00131
LDLR	0.501815	9.58e-08	9.72e-07
COTL1	0.501775	0.00567	0.0201
CBX4	0.501687	4.35e-09	5.39e-08
BRF2	0.501658	1.37e-06	1.15e-05
LOC105371686	0.501623	0.137	0.268
MBOAT1	0.501567	0.0026	0.0102
RAP2C-AS1	0.501136	0.375	0.549
PRICKLE1	0.50079	0.0202	0.0594
STAP2	0.500143	6.6e-06	4.87e-05
NXPH4	0.499657	0.00155	0.00659
TICAM1	0.499634	0.00998	0.0325
FHDC1	0.499553	0.000798	0.00366
TMEM151A	0.49933	0.203	0.357
LURAP1L	0.499307	0.000474	0.0023
RNF31	0.499015	1.78e-07	1.72e-06
GALNS	0.498839	1.68e-06	1.4e-05
RBM47	0.498597	1.77e-08	2e-07
SLC6A8	0.498526	0.0215	0.0625
ZNF274	0.498425	2.42e-08	2.68e-07
ORAI3	0.498239	0.0137	0.0426
RAB6B	0.498111	0.00651	0.0225
LOC102723464	0.498099	0.197	0.35
OR8G5	0.497848	0.407	0.579
RHOBTB1	0.497569	7.48e-08	7.72e-07
LOC107985678	0.497435	0.406	0.578
PRICKLE3	0.496738	0.002	0.0082
RNA5-8SN4	0.496703	0.463	0.629
TNFAIP1	0.49666	2.39e-10	3.48e-09
NPIPA1	0.496647	0.016	0.0485
RIOK3	0.496605	9.92e-11	1.51e-09
TGM1	0.496203	0.228	0.389
DCHS1	0.495939	0.0373	0.0978
PAX8-AS1	0.49576	3.61e-06	2.78e-05
EFCAB12	0.495708	0.0634	0.149
BRD3OS	0.495702	3.78e-05	0.000237
LOC101928419	0.495303	0.159	0.3
RNA5-8SN3	0.495043	0.469	0.633
NUDT19	0.494831	0.00939	0.0308
LOC101928933	0.494526	0.257	0.425
TRIM6-TRIM34	0.494446	0.000487	0.00236
GJC2	0.494133	0.354	0.529
LOC112268071	0.494025	0.00229	0.00921
UGT1A3	0.493945	0.34	0.514
RRAGC	0.492875	5.51e-05	0.000333
LOC102724322	0.492592	0.341	0.514
LOC105374145	0.49255	0.021	0.0613
RAB11FIP1	0.492411	1.16e-10	1.74e-09
LASP1	0.492305	3.65e-15	8.49e-14
KLHL21	0.491826	5.42e-07	4.87e-06
SMIM30	0.491706	1.7e-10	2.52e-09
HCAR3	0.491002	0.095	0.204
TTC9	0.490888	0.37	0.544
PRSS44P	0.490597	0.284	0.454
MIR3658	0.490395	0.0458	0.115
ADGRA2	0.489893	0.000204	0.0011
SP140	0.489825	0.17	0.314
ZC2HC1C	0.4897	0.0426	0.109
WFS1	0.489666	1.7e-05	0.000116
RNF11	0.489582	1.52e-12	2.78e-11
TAF13	0.489455	2.08e-06	1.69e-05
KIAA0513	0.489033	0.000426	0.0021
ZNF471	0.488993	0.349	0.524
SLC7A7	0.488696	0.0103	0.0334
LOC105374781	0.488363	0.175	0.321
SPTBN1	0.488246	5.64e-16	1.42e-14
LSR	0.488244	1.39e-07	1.37e-06
SLC16A12-AS1	0.488036	0.392	0.565
TRIM38	0.487893	0.335	0.509
ODC1-DT	0.487736	0.18	0.327
ARMH1	0.487496	0.0213	0.062
KIAA1522	0.487407	6.21e-06	4.61e-05
SLC1A4	0.487058	2.88e-07	2.69e-06
ZNF622	0.486849	2e-06	1.63e-05
DPYSL3	0.486709	0.00139	0.00596
WTIP	0.48662	0.0366	0.0964
LINC01949	0.486614	0.161	0.302
EYA4	0.486605	1.59e-06	1.33e-05
ADAM11	0.486443	0.41	0.581
SUCLG2-DT	0.485868	0.184	0.333
HPS1-AS1	0.485561	0.318	0.492
LOC105372523	0.485521	0.165	0.308
LDLRAD1	0.485183	0.12	0.243
C9orf72	0.485066	0.00725	0.0248
TDRD15	0.485011	0.198	0.35
KCNE4	0.48497	0.175	0.321
ANXA2	0.484859	5.78e-16	1.45e-14
FOXD4	0.484684	0.325	0.499
GADD45A	0.484679	6.23e-06	4.62e-05
PRXL2C	0.484519	6.72e-05	0.0004
KDM5B	0.484488	1.28e-09	1.69e-08
VSIG10L	0.48433	0.084	0.185
P4HA2	0.483856	5.68e-07	5.07e-06
EPS8L3	0.483678	1.72e-08	1.96e-07
C4B	0.483664	0.0552	0.134
PATL2	0.483559	0.338	0.512
SYNM	0.483516	1.48e-08	1.69e-07
KCTD1	0.483479	0.0203	0.0595
ABLIM2	0.483054	0.0296	0.081
BDNF	0.482778	0.0749	0.169
NRG1	0.482505	0.118	0.24
LOC100996720	0.48237	0.0327	0.0879
SESN2	0.482368	3.33e-09	4.19e-08
DENND4A	0.482314	1.18e-13	2.44e-12
PCDHGA7	0.480953	0.0655	0.152
TRIO	0.480701	9.37e-08	9.53e-07
FNIP2	0.480551	1.42e-10	2.13e-09
LOC105376287	0.480191	0.331	0.505
NATD1	0.480133	0.0108	0.0348
MCUB	0.480045	0.0102	0.033
YPEL3	0.479729	0.022	0.0638
SLFN12	0.47913	9.61e-06	6.88e-05
RNA45SN4	0.479002	0.0258	0.0725
LOC107987178	0.478434	0.338	0.512
MIR6125	0.477996	0.183	0.331
CPNE8	0.477606	1.1e-09	1.48e-08
ANK3	0.477479	4.39e-05	0.00027
MAPRE2	0.47728	2.3e-08	2.56e-07
PHLDB1	0.477086	1.49e-05	0.000103
FES	0.476758	0.000106	0.000607
SMIM14-DT	0.476596	0.377	0.551
LOC90246	0.476507	0.000137	0.00077
PFN1	0.476431	7.92e-18	2.31e-16
TMX3	0.476202	1.25e-10	1.88e-09
MGAT4FP	0.476017	0.433	0.602
UEVLD	0.47601	3.88e-08	4.16e-07
CLIC6	0.476007	0.398	0.571
LOC102723575	0.47579	0.381	0.554
WSB2	0.475705	7.23e-11	1.12e-09
ESYT2	0.47568	2.54e-08	2.79e-07
SBNO2	0.475427	3.46e-05	0.000219
GNPDA1	0.475141	8.66e-10	1.18e-08
LOC100505942	0.475117	0.137	0.268
DUSP6	0.475057	2.41e-08	2.67e-07
IGF1R	0.474916	1.19e-05	8.34e-05
PDGFA	0.474835	0.000614	0.0029
RHPN2	0.474757	2.68e-12	4.85e-11
MAP3K21	0.474609	0.00131	0.00567
ACRBP	0.474439	0.362	0.537
LOC105372798	0.474329	0.395	0.568
LOC112268467	0.474265	0.43	0.599
NTN4	0.474177	0.046	0.116
NUP153-AS1	0.474153	0.0741	0.168
KIAA1671	0.47363	9.2e-06	6.6e-05
ARFGEF3	0.473523	3.58e-06	2.76e-05
LINC01549	0.473247	0.387	0.56
MUS81	0.472774	2.76e-08	3.02e-07
RNASEK	0.47273	1.66e-06	1.38e-05
AIFM2	0.472621	4.31e-10	6.09e-09
ARHGAP18	0.472573	7.8e-06	5.67e-05
PIP4K2C	0.472381	2.06e-09	2.67e-08
USH2A	0.472374	0.294	0.466
PAK6	0.472044	0.349	0.524
RELT	0.471775	0.000633	0.00298
PDE8A	0.471694	1.69e-11	2.81e-10
MIR22HG	0.471539	2.7e-07	2.53e-06
GPR37L1	0.471503	0.341	0.515
SEC14L1	0.471385	3.41e-13	6.68e-12
CEP164	0.471356	2.92e-06	2.3e-05
LOC112268272	0.471051	0.00777	0.0262
TNS3	0.470933	4.5e-09	5.55e-08
TSC22D4	0.470926	0.0175	0.0525
ZDHHC12	0.470516	0.000398	0.00197
LAMA3	0.470028	1.01e-05	7.16e-05
ZNF600	0.469945	4.94e-05	0.000301
PLEC	0.46989	0.0334	0.0893
RNA28SN3	0.469841	0.0332	0.0889
DDX27	0.469722	1.56e-12	2.85e-11
MIR5090	0.46971	0.376	0.55
PLOD3	0.469605	3.99e-09	4.96e-08
CAVIN1	0.46924	1.95e-06	1.59e-05
LINC02015	0.469055	0.0521	0.128
ERAP1	0.468868	2.18e-11	3.57e-10
FRMD6	0.46878	1.29e-08	1.49e-07
LOC112268430	0.468679	1.33e-05	9.24e-05
SRC	0.468226	1.79e-09	2.33e-08
GDPD1	0.46788	0.000774	0.00357
TUBA1A	0.467691	1.18e-10	1.78e-09
MXD1	0.466915	2.13e-06	1.72e-05
STAT6	0.466853	0.0197	0.0581
LOC101059906	0.466616	0.38	0.554
PCBP4	0.46578	5.87e-12	1.03e-10
PGAP6	0.465768	1.15e-08	1.34e-07
WWC1	0.465561	6.23e-07	5.52e-06
ZNF585B	0.465223	0.0325	0.0874
FOXO1	0.465152	2.33e-05	0.000153
PDK4	0.46493	0.0556	0.134
SCN1A-AS1	0.464414	1.19e-05	8.37e-05
NT5C2	0.464238	9.16e-15	2.07e-13
[truncated: 15,174 more rows]
