# Supplementary material for: Viral hijacking of host DDX60 promotes Crimean-Congo haemorrhagic fever virus replication via G-quadruplex unwinding
Source: PLoS Pathog. 2025 Jun 27;21(6):e1013278. doi: 10.1371/journal.ppat.1013278 (PMC12221184; doi:10.1371/journal.ppat.1013278)
Supplement: S6 Table — (XLSX) [file ppat.1013278.s018.xlsx]

## Sheet: Figure 1
Figure 1B		pqsfinder score	QGRS score	G4H score
L segment PQS	730(+)	23	20	0.889
	1281(+)	23	18	1
	3206(+)	19	17	1
	3505(+)	21	17	1.42
	3586(+)	23	18	1.16
	5355(+)	19	18	1.5
	8024(+)	15	18	0.5
	9122(+)	21	19	0.842
	9401(+)	27	17	1
	9701(+)	21	16	0.579
	9808(-)	23	15	1.5
M segment PQS	453(-)	24	17	1.65
	1664(+)	17	20	1.5
	1795(+)	17	16	1
	2708(+)	19	19	1
	3744(+)	20	18	0.7
	4576(-)	29	18	2
	4616(-)	20	18	1.09
	4715(-)	29	19	2
	4735(-)	16	21	0.87
	4899(-)	23	16	0.889
	5023(-)	27	17	1.07
S segment PQS	121(-)	23	15	0.833
	331(-)	16	19	0.565
Figure 1C			L segment PQS						M segment PQS
	Negative Control	Positive Control	730(+)	1281(+)	3586(+)	5355(+)	9122(+)	9808(-)	453(-)	1664(+)	3744(+)	4576(-)	4616(-)	4715(-)
1	25.477	780.195	26.331	136.204	42.222	210.688	25.141	372.917	410.282	553.039	31.63	422.851	25.394	527.049
2	23.977	803.858	22.064	110.701	25.544	190.925	20.951	356.591	444.124	570.342	30.426	440.351	30.29	490.302
3	24.394	792.754	23.488	123.55	31.395	222.649	25.675	388.948	423.072	540.556	40.108	423.365	22.297	510.077
Figure 1D	L segment PQS			M segment PQS
	1281(+)	5355(+)	9808(-)	453(-)	1664(+)	4576(-)	4715(-)
1	37.1	41.3	44.5	42.1	62.3	47.3	53.6
2	36.8	42.2	46.8	41.3	60.2	49.2	55.3
3	35.9	43.1	46.2	40.2	64.4	49.7	54.3
Figure 1E		Candidate PQSs			Candidate PQS mutants
		1	2	3	1	2	3
M segment PQS	1664(+)	550.09	544.279	521.485	20.049	2.532	21.324
	4576(-)	400.594	398.972	412.621	33.59	30.125	25.985
	4715(-)	478.184	503.421	511.668	23.574	31.272	25.619

## Sheet: Figure 2
	Figure 2A	△Tm (℃) of M-PQS-1664(+) G4 stabilized by potential ligands					Figure 2C	△Tm (℃) of dG4s or rG4s stabilized by CEP			△Tm (℃) of dG4s or rG4s stabilized by PDS
		1	2	3				1	2	3	1	2	3
	PDS	13	15	14			CCHFV rG4	13	14	14	14	15	14
	360A	8	6	8			Tel22 dG4	1	2	1	12	12	13
	TMPyP4	16	13	12			BCL-2 dG4	1	1	1	9	8	10
	PhenDC3	9	8	11			HIF1α dG4	0	1	-1	7	6	7
	BRACO-19	11	12	10			c-Myc dG4	1	3	3	11	12	13
	Bazedoxifene	3	1	1			c-Kit-1 dG4	1	2	2	14	17	13
	Berbamine	2	1	2			c-Kit-2 dG4	1	2	1	12	9	9
	Bisoctrizole	3	1	0			VEGF-A dG4	1	1	1	11	10	9
	CEP	12	15	13			KRAS dG4	0	1	1	8	7	6
	Ceritinib	0	-1	2			NRAS rG4	2	4	2	8	9	11
	Duvelisib	5	4	2			TRF2 rG4	3	1	1	5	8	9
	Enzastaurin	9	7	10			BCL2 rG4	0	0	-1	13	14	17
	Fedratinib	2	1	0			TGFβ2 rG4	0	0	0	19	13	16
	Ledipasvir	-3	-2	-4			BAG-1 rG4	4	3	3	14	15	17
	Netarsudil	2	1	1			BACE1 rG4	4	5	5	18	19	21
	Nilotinib	3	2	3			CD44 rG4	2	1	2	11	9	12
	Novobiocin	1	-1	1			MLL4 rG4	3	2	4	8	8	12
	Osimertinib	2	1	0
	Pranlukast	4	3	4
	Quercetin	10	9	8
	Figure 2B		M-PQS-1664(+)WT			M-PQS-1664(+)Mut
		PDS (nM)	1	2	3	1	2	3
		0.1	0.099457	0.089657	0.097335	0.098491	0.096555	0.088699				Figure 2D	M-PQS-1664(+)WT			M-PQS-1664(+)Mut
		1	0.143544	0.148678	0.143135	0.104177	0.091336	0.104476					Vehicle	PDS	CEP	Vehicle	PDS	CEP
		10	0.454521	0.436958	0.468445	0.115483	0.113769	0.10536				1	0.973649	0.844997	0.59837	1.35501	1.36868	1.36621
		20	0.794847	0.822685	0.853121	0.150402	0.181015	0.186932				2	1.01734	0.822378	0.558585	1.42356	1.41994	1.42614
		50	0.91673	0.872412	0.92018	0.191929	0.219147	0.219269				3	1.00987	0.811183	0.448705	1.38487	1.37229	1.3987
		100	0.920343	0.95472	0.911767	0.249128	0.239221	0.291799				4	0.992422	0.743671	0.589816	1.4099	1.38234	1.41615
			M-PQS-1664(+)WT			M-PQS-1664(+)Mut
		TMPyP4 (nM)	1	2	3	1	2	3
		0.1	0.096825	0.094959	0.09132	0.096477	0.089567	0.088348
		1	0.133343	0.143504	0.142132	0.098133	0.099148	0.113373
		10	0.542916	0.538157	0.552296	0.115696	0.125489	0.115325
		20	0.737543	0.786177	0.746728	0.138231	0.148801	0.180019
		50	0.891539	0.891923	0.83913	0.29199	0.291024	0.239263
		100	0.911796	0.924962	0.915626	0.392833	0.349194	0.379283
			M-PQS-1664(+)WT			M-PQS-1664(+)Mut
		BRACO-19 (nM)	1	2	3	1	2	3
		0.1	0.090177	0.092096	0.088938	0.096363	0.098617	0.093406
		1	0.247832	0.242001	0.274257	0.110728	0.094867	0.125385
		10	0.369203	0.361835	0.325404	0.153387	0.115161	0.175573
		20	0.533562	0.559371	0.57792	0.186185	0.186933	0.198322
		50	0.791156	0.758914	0.759254	0.20912	0.192672	0.219222
		100	0.832889	0.889102	0.879154	0.291684	0.29238	0.25168
													Figure 2F	M-PQS-1664(+)WT			M-PQS-1664(+)Mut
			M-PQS-1664(+)WT			M-PQS-1664(+)Mut								Vehicle	PDS	CEP	Vehicle	PDS	CEP
		Quercetin (nM)	1	2	3	1	2	3					1	0.972353	0.569784	0.30691	1.22538	1.35657	1.07323
		0.1	0.087952	0.091442	0.099154	0.086524	0.095792	0.089606					2	1.01192	0.539642	0.269639	1.34591	1.27702	1.23621
		1	0.1412	0.130659	0.144891	0.091882	0.091399	0.10775					3	1.01573	0.473093	0.317771	1.32745	1.20154	1.1867
		10	0.457484	0.441209	0.432114	0.117216	0.118513	0.117836
		20	0.660298	0.665863	0.655213	0.137311	0.12251	0.121353
		50	0.712464	0.716527	0.725158	0.252958	0.241566	0.221187
		100	0.85147	0.832476	0.881178	0.391484	0.392804	0.331055
			M-PQS-1664(+)WT			M-PQS-1664(+)Mut
		CEP (nM)	1	2	3	1	2	3
		0.1	0.094641	0.099208	0.088017	0.087752	0.097503	0.097565
		1	0.246498	0.284234	0.273556	0.099622	0.09744	0.095977
		10	0.586288	0.636991	0.600813	0.086744	0.096959	0.094185
		20	0.82037	0.786642	0.817581	0.091899	0.093987	0.099994
		50	0.884914	0.859293	0.839207	0.10875	0.09966	0.090402
		100	0.921298	0.916525	0.917993	0.158797	0.178949	0.124967
			M-PQS-1664(+)WT			M-PQS-1664(+)Mut
		Enzastaurin (nM)	1	2	3	1	2	3
		0.1	0.087821	0.093482	0.088533	0.090979	0.090984	0.097943
		1	0.180583	0.142906	0.153654	0.135143	0.146296	0.142053
		10	0.272176	0.268447	0.233319	0.190693	0.193291	0.195324
		20	0.427838	0.431618	0.474386	0.383143	0.358481	0.384668
		50	0.652503	0.672918	0.639106	0.491415	0.421641	0.492131
		100	0.818007	0.822049	0.855081	0.692154	0.652987	0.631477

## Sheet: Figure 3
			Figure 3F
				M-PQS-1664(+)WT		M-PQS-1664(+)Mut				Figure 3G
				Ctrl	DDX60-OE	Ctrl	DDX60-OE				Ctrl + Vehicle	DDX60-OE + Vehicle	DDX60-OE + PDS	DDX60-OE + CEP
			1	0.974955	1.33338	0.926744	1.05016			1	1.03003	1.39747	0.969967	0.989969
			2	1.0417	1.42711	1.11005	0.95508			2	0.962518	1.28003	0.991201	1.0613
			3	0.974955	1.47338	0.988317	1.02343			3	1.0024	1.36497	1.0837	1.04745
			4	1.00994	1.33338	0.925133	0.978245			4	1.0024	1.37617	0.987506	1.04622
			Figure 3E		M-PQS-1664(+)WT			M-PQS-1664(+)Mut					Figure 3I
				DDX60 (nM)	1	2	3	1	2	3				Ctrl			DDX60-KO			DDX60-KO + DDX60-OE
				0.1	0.079039	0.058666	0.091683	0.044235	0.093045	0.032135				1	2	3	1	2	3	1	2	3
				1	0.143649	0.103809	0.163282	0.053487	0.098798	0.076037			Huh7	1.01545	0.978626	1.00593	0.349691	0.357814	0.341332	1.08091	0.993025	1.00622
				10	0.324383	0.39129	0.306322	0.092592	0.079538	0.044391			HepG2	1.29309	1.24691	1.29942	0.512701	0.513758	0.510111	1.31369	1.29929	1.1308
				100	0.780911	0.792591	0.751663	0.060205	0.083898	0.120154
				250	0.966225	0.972711	0.9647	0.170347	0.129182	0.13432
				500	0.993364	0.993738	0.980691	0.343239	0.343518	0.346356
				Figure 3J	IgG			Anti-DDX60
					1	2	3	1	2	3
				Vehicle	0.947329	0.99351	1.00724	5.13405	6.35796	5.27808
				PDS	1.04643	0.941088	0.967798	3.34348	3.58013	3.48153
				CEP	0.980779	0.99351	1.73789	2.08612	1.2636	2.08612

## Sheet: Figure 4
			Figure 4A
				Huh7	Relatvie ZsGreen1 expression			Cell viability
				CEP (μM)	1	2	3	1	2	3
				0.01	1.04466	1.14416	0.947527	1.09042	0.991991	0.951057
				0.025	0.932885	0.866962	0.869783	0.988199	0.972499	1.0514
				0.1	0.553825	0.568678	0.509206	0.903185	0.971451	0.981426
				0.5	0.393076	0.313895	0.369102	0.918584	0.954013	0.982424
				1	0.26039	0.296371	0.216575	0.868055	0.872208	0.870281
				5	0.138724	0.103604	0.093015	0.807359	0.851059	0.892541
				10	0.087317	0.016162	0.085353	0.829879	0.844571	0.804097
				20	0.072099	0.044702	0.026672	0.80366	0.847329	0.792345
				100	0.028312	0.043959	0.062398	0.485922	0.434152	0.423586
				SW13	Relatvie ZsGreen1 expression			Cell viability
				CEP (μM)	1	2	3	1	2	3
				0.01	0.942236	1.13252	1.12913	1.18655	0.994678	1.03796
				0.025	0.982167	0.88986	0.936909	0.972358	0.999057	1.06493
				0.1	0.667141	0.616853	0.744693	0.955463	0.977261	0.933561
				0.5	0.485164	0.556878	0.587041	0.948701	0.915292	0.916028
				1	0.253751	0.233843	0.188122	0.93493	0.880242	0.869215
				5	0.133223	0.069501	0.101037	0.847077	0.825845	0.88124
				10	0.067826	0.031954	0.084271	0.843268	0.847558	0.811135
				20	0.09689	0.030102	0.042984	0.772631	0.79454	0.730858
				100	0.023229	0.056223	0.078926	0.351697	0.459102	0.346253
				Vero E6	Relatvie ZsGreen1 expression			Cell viability
				CEP (μM)	1	2	3	1	2	3
				0.01	0.995654	1.03171	1.04767	0.994752	1.18796	0.950067
				0.025	0.930842	0.967715	0.942843	0.982176	0.954492	0.967698
				0.1	0.819951	0.844374	0.798173	0.92062	0.958832	0.97802
				0.5	0.332447	0.406149	0.383921	0.968838	0.920045	0.930146
				1	0.240741	0.241949	0.265699	0.945877	0.918137	0.926027
				5	0.19221	0.203638	0.172458	0.837722	0.81227	0.853829
				10	0.086601	0.046362	0.064203	0.768464	0.779552	0.743319
				20	0.025199	0.069115	0.03992	0.776271	0.755762	0.768887
				100	0.099163	0.077801	0.03441	0.425221	0.396269	0.488712
			Figure 4B
				Huh7	Relatvie ZsGreen1 expression			Cell viability
				PDS (μM)	1	2	3	1	2	3
				0.01	0.972753	1.08224	0.923489	1.06357	0.966049	0.995352
				0.1	0.889119	0.850551	0.853841	0.961788	0.978868	0.976195
				1	0.365194	0.336608	0.370651	0.954973	0.964962	0.926741
				10	0.166572	0.126289	0.197172	0.944553	0.925926	0.916889
				25	0.079681	0.089815	0.093214	0.830384	0.883191	0.815835
				100	0.089866	0.03675	0.079822	0.568902	0.593361	0.636843
				SW13	Relatvie ZsGreen1 expression			Cell viability
				PDS (μM)	1	2	3	1	2	3
				0.01	0.987338	0.993757	0.953981	1.05417	1.13636	0.978263
				0.1	0.932117	0.94508	0.935692	0.987646	0.965265	0.940336
				1	0.542477	0.521013	0.587293	0.945235	0.91606	0.905064
				10	0.229061	0.294742	0.287132	0.910416	0.913975	0.908508
				25	0.081639	0.038523	0.05444	0.807399	0.879378	0.850603
				100	0.001545	0.077925	0.076944	0.521526	0.502042	0.716219
				Vero E6	Relatvie ZsGreen1 expression			Cell viability
				PDS (μM)	1	2	3	1	2	3
				0.01	0.979778	0.988951	1.05778	1.02384	0.988716	0.996992
				0.1	0.936166	0.9291	0.905402	0.984607	0.994859	0.959622
				1	0.423558	0.43492	0.465614	0.943797	0.954723	0.978698
				10	0.259054	0.282741	0.262099	0.930172	0.927509	0.913309
				25	0.097959	0.030664	0.081735	0.731131	0.719441	0.755584
				100	0.050172	0.036094	0.091653	0.441924	0.436308	0.410445
			Figure 4C
				Huh7	Relatvie ZsGreen1 expression			Cell viability
				Ribavirin (μM)	1	2	3	1	2	3
				0.1	1.11027	1.05529	0.981687	1.12068	0.994746	1.07627
				1	0.704439	0.775317	0.716103	0.957681	0.919443	0.931855
				5	0.633397	0.601345	0.657119	0.961752	0.925265	0.925591
				25	0.419895	0.381103	0.42093	0.920525	0.92559	0.912707
				100	0.195353	0.137346	0.187019	0.743426	0.758707	0.763899
				200	0.029242	0.076256	0.045801	0.476522	0.489619	0.475257
				SW13	Relatvie ZsGreen1 expression			Cell viability
				Ribavirin (μM)	1	2	3	1	2	3
				0.1	1.06721	1.17095	0.981795	1.02366	1.02274	1.06868
				1	0.795165	0.733485	0.817445	0.992175	0.979204	0.958503
				5	0.70329	0.658647	0.77009	0.916543	0.933485	0.949642
				25	0.517043	0.501635	0.470044	0.909736	0.836912	0.883188
				100	0.283369	0.260416	0.295175	0.745234	0.801486	0.755607
				200	0.046889	0.06914	0.059578	0.530342	0.43561	0.48609
				Vero E6	Relatvie ZsGreen1 expression			Cell viability
				Ribavirin (μM)	1	2	3	1	2	3
				0.1	0.992992	0.980592	0.990762	1.08321	0.991151	0.970301
				1	0.826751	0.876603	0.845707	0.969171	0.9721	0.962954
				5	0.76275	0.80441	0.819612	0.957387	0.927856	0.937935
				25	0.451109	0.493209	0.416763	0.893751	0.899861	0.849508
				100	0.278657	0.310678	0.263464	0.584982	0.621742	0.647286
				200	0.046526	0.033364	0.043411	0.420928	0.510377	0.51399

## Sheet: Figure 5
		Figure 5A	Huh7
			CEP	-	+	-	+
			Ribavirin	-	-	+	+
			1	0.963681	0.615417	0.693719	0.259709
			2	1.03437	0.687212	0.672873	0.276973
			3	1.00195	0.578933	0.653213	0.23102
			SW13
			CEP	-	+	-	+
			Ribavirin	-	-	+	+
			1	1.08613	0.68675	0.777749	0.294483
			2	0.976059	0.694717	0.670446	0.356165
			3	0.937815	0.640145	0.643359	0.317984
			Vero E6
			CEP	-	+	-	+
			Ribavirin	-	-	+	+
			1	1.00741	0.626987	0.697995	0.367496
			2	0.999791	0.66836	0.583385	0.231555
			3	0.992802	0.648831	0.597008	0.307533
		Figure 5B	Huh7
			CEP	-	+	-	+
			Ribavirin	-	-	+	+
			1	0.967802	1.17563	1.03451	0.995775
			2	0.96748	0.962692	1.0103	1.09474
			3	1.0024	1.14572	1.01927	0.9858
			4	1.06232	1.0917	1.06398	0.993252
			SW13
			CEP	-	+	-	+
			Ribavirin	-	-	+	+
			1	0.971442	0.947653	1.0113	1.0449
			2	0.983816	1.1367	0.995704	1.12736
			3	1.05579	0.961871	1.12569	0.983754
			4	0.988952	0.994802	0.993467	1.00334
			Vero E6
			CEP	-	+	-	+
			Ribavirin	-	-	+	+
			1	1.07288	1.29707	1.01532	0.965145
			2	0.831708	1.04707	1.27322	0.985438
			3	1.0767	0.981448	0.976594	0.994684
			4	1.01871	1.17296	1.1148	1.07189

## Sheet: Figure 6
		Figure 6B										Figure 6C	Huh7	rvM-PQS-1664(+)WT			rvM-PQS-1664(+)Mut-1
			rvM-PQS-1664(+)WT			rvM-PQS-1664(+)Mut-1							CEP (μM)	1	2	3	1	2	3
		Huh7	1	2	3	1	2	3					0.01	0.983461	0.936339	0.997592	1.03454	1.12009	0.924512
		24	4.75	4.5	4.5	5.25	5.25	4.75					0.025	0.870577	0.850081	0.837482	0.994565	1.0176	1.0483
		48	6.25	6.25	6.5	6.75	6.75	6.75					0.1	0.530511	0.588943	0.489815	0.9538	0.965979	0.997905
		72	3.5	3.75	4.25	4.75	4.75	4.75					0.5	0.346981	0.298559	0.281756	0.970723	0.956356	0.957389
													1	0.251224	0.262428	0.208918	0.945694	0.926217	0.93898
			rvM-PQS-1664(+)WT			rvM-PQS-1664(+)Mut-1							5	0.172925	0.173306	0.14927	0.845278	0.879107	0.873847
		SW13	1	2	3	1	2	3					10	0.053248	0.039707	0.058269	0.764569	0.76945	0.765437
		24	4.25	4.5	4.75	5.75	4.75	5.25					20	0.078516	0.086773	0.053788	0.65324	0.657861	0.652461
		48	6.25	6.25	6.25	7.25	6.75	6.75					100	0.072566	0.066646	0.065276	0.555858	0.585345	0.522693
		72	4.25	4.5	4.5	4.75	5.25	4.75
													SW13	rvM-PQS-1664(+)WT			rvM-PQS-1664(+)Mut-1
			rvM-PQS-1664(+)WT			rvM-PQS-1664(+)Mut-1							CEP (μM)	1	2	3	1	2	3
		Vero E6	1	2	3	1	2	3					0.01	0.994342	0.965459	1.10087	1.03483	1.15404	0.971348
		24	4.5	3.75	3.75	4.25	3.75	3.5					0.025	0.917973	0.97522	0.934203	0.99963	1.05029	0.982236
		48	5.75	6.25	5.75	6.75	7.25	6.5					0.1	0.610344	0.609284	0.552329	0.981778	0.96323	0.967028
		72	5.25	4.75	4.75	5.75	5.5	5.75					0.5	0.499468	0.53989	0.463517	0.937178	0.928442	0.973746
													1	0.303417	0.325545	0.309169	0.884132	0.869917	0.904745
													5	0.160102	0.125013	0.108652	0.794508	0.78637	0.756119
													10	0.024554	0.092554	0.025554	0.712219	0.689771	0.723542
													20	0.052378	0.017035	0.042122	0.606784	0.656072	0.611661
													100	0.098469	0.01723	0.076555	0.597722	0.52818	0.538385
													Vero E6	rvM-PQS-1664(+)WT			rvM-PQS-1664(+)Mut-1
													CEP (μM)	1	2	3	1	2	3
													0.01	1.1282	0.956614	0.940279	1.1067	0.984981	0.979209
													0.025	0.917148	0.902689	0.870056	1.14429	0.961804	0.985512
													0.1	0.716935	0.728544	0.781325	0.928288	0.939645	0.98109
													0.5	0.393193	0.317916	0.337409	0.861209	0.803679	0.891462
													1	0.26764	0.204777	0.233327	0.793149	0.748274	0.762096
													5	0.143042	0.10172	0.140126	0.697648	0.629056	0.619005
													10	0.018385	0.093741	0.048775	0.59763	0.610689	0.610436
													20	0.097672	0.070847	0.061896	0.534121	0.575441	0.595887
													100	0.019416	0.044739	0.035397	0.459514	0.489531	0.432689
												Figure 6D	Huh7	rvM-PQS-1664(+)WT			rvM-PQS-1664(+)Mut-1
													PDS (μM)	1	2	3	1	2	3
													0.01	0.995757	1.02425	1.12571	0.976583	0.961438	1.02377
													0.1	0.892829	0.851767	0.865846	0.92166	0.926691	0.923933
													1	0.474422	0.436929	0.393795	0.597085	0.683976	0.624294
													10	0.183458	0.193023	0.15997	0.489893	0.417405	0.430188
													25	0.043401	0.086924	0.060045	0.260255	0.28068	0.31044
													100	0.048202	0.07259	0.050537	0.029121	0.014214	0.029888
													SW13	rvM-PQS-1664(+)WT			rvM-PQS-1664(+)Mut-1
													PDS (μM)	1	2	3	1	2	3
													0.01	1.05136	1.07191	0.983613	0.991787	0.983544	0.980737
													0.1	0.958453	0.949105	0.936487	0.973952	0.971615	0.95352
													1	0.678286	0.5324	0.578599	0.84587	0.843837	0.80736
													10	0.212671	0.297679	0.269997	0.511326	0.474032	0.474914
													25	0.047777	0.017527	0.054115	0.347862	0.226233	0.267648
													100	0.077178	0.0158	0.030159	0.088667	0.048882	0.051394
													Vero E6	rvM-PQS-1664(+)WT			rvM-PQS-1664(+)Mut-1
													PDS (μM)	1	2	3	1	2	3
													0.01	0.964018	1.05625	1.08737	0.992452	0.984103	0.983614
													0.1	0.936154	0.975476	0.978099	0.938769	0.94715	0.984162
													1	0.466052	0.547623	0.46145	0.718715	0.788789	0.721848
													10	0.219498	0.257867	0.274698	0.580211	0.515926	0.46129
													25	0.093968	0.024709	0.062082	0.352455	0.399097	0.381489
													100	0.046894	0.037681	0.064324	0.068013	0.073986	0.088832
												Figure 6E	Huh7	rvM-PQS-1664(+)WT			rvM-PQS-1664(+)Mut-1
													Ribavirin (μM)	1	2	3	1	2	3
													0.1	0.976515	0.97946	1.04035	1.05525	0.984106	1.009
													1	0.772893	0.71438	0.761362	0.695172	0.719502	0.754052
													5	0.601559	0.641085	0.651004	0.530822	0.620282	0.646057
													25	0.457723	0.474395	0.400169	0.483907	0.499375	0.426781
													100	0.134696	0.176481	0.157673	0.105589	0.195597	0.122317
													200	0.095482	0.018506	0.092976	0.088386	0.090243	0.098135
													SW13	rvM-PQS-1664(+)WT			rvM-PQS-1664(+)Mut-1
													Ribavirin (μM)	1	2	3	1	2	3
													0.1	1.03398	0.985044	0.960978	1.03767	1.01462	0.951398
													1	0.861348	0.82312	0.842863	0.751468	0.813934	0.747951
													5	0.68066	0.643773	0.696389	0.791879	0.764941	0.79971
													25	0.540873	0.593699	0.587243	0.543935	0.58262	0.57534
													100	0.217306	0.199344	0.181833	0.2536	0.250963	0.194128
													200	0.044937	0.061911	0.046663	0.025211	0.021221	0.026374
													Vero E6	rvM-PQS-1664(+)WT			rvM-PQS-1664(+)Mut-1
													Ribavirin (μM)	1	2	3	1	2	3
													0.1	1.17736	0.993827	0.966043	1.03013	0.984974	0.991979
													1	0.822046	0.852251	0.855126	0.908792	0.918044	0.864341
													5	0.648471	0.688865	0.622925	0.629223	0.64188	0.610841
													25	0.465942	0.479215	0.476877	0.527827	0.539898	0.537881
													100	0.277426	0.253105	0.200749	0.245643	0.253286	0.284531
													200	0.022446	0.032732	0.08556	0.09472	0.0743	0.087468

## Sheet: Figure 7
		Figure 7A
		rvM-PQS-1664(+)WT	Vehicle							CEP
			1	2	3	4	5	6	7	1	2	3	4	5	6	7
		0	100	100	100	100	100	100	100	100	100	100	100	100	100	100
		1	100.435	100.796	100.878	100.677	100.757	100.054	100.297	100.324	100.67	100.081	100.86	100.683	100.825	100.011
		2	99.8568	100.109	99.8551	99.837	99.854	99.7479	99.6915	100.832	100.402	100.71	100.127	100.814	100.317	100.975
		3	97.8192	98.0767	99.7153	99.2915	99.6325	96.7126	99.6664	99.6925	99.9483	99.9335	99.8819	99.9073	100.311	99.751
		4	91.8564	90.5412	94.1807	95.9869	90.0668	92.197	91.2399	97.8683	97.9176	98.4744	97.9192	96.9258	96.9406	98.5588
		5	82.747	84.5803	87.3246	90.5357	84.4997	86.7206	85.4067	92.5862	93.392	93.6327	94.6699	94.0613	92.0901	94.9572
		6	79.1884	80.5621	84.3144	87.7153	81.148	82.1746	81.4463	92.1668	93.6243	93.618	92.95	95.4469	91.6475	90.4542
		7		75.3695	81.5943	86.684	77.3489	82.5565	80.1117	90.5066	93.5351	91.6299	88.8935	91.1985	88.3283	85.3402
		8			77.307	85.945		80.7894	73.07	90.2614	93.1754	90.4273	85.3252	89.8867	87.2703	83.0415
		rvM-PQS-1664(+)Mut-1	Vehicle							CEP
			1	2	3	4	5	6	7	1	2	3	4	5	6	7
		0	100	100	100	100	100	100	100	100	100	100	100	100	100	100
		1	100.091	100.627	100.944	100.71	100.181	100.976	100.79	100.405	101.485	100.494	100.846	100.963	100.827	101.119
		2	99.9765	99.8147	99.8121	100.732	100.163	99.933	99.8231	99.7881	100.323	99.1651	99.6711	100.667	98.4537	100.919
		3	96.6402	97.1983	98.8785	99.3593	98.5974	98.43	97.3766	98.7244	98.9264	98.7825	97.6349	98.6437	97.951	97.1909
		4	91.0246	90.9588	96.1366	95.1899	94.1867	91.1388	90.0057	92.1559	93.1621	94.5864	92.6541	97.9136	95.1656	95.1566
		5	83.6357	88.1137	90.2423	90.038	88.6515	85.9147	84.7131	90.9422	89.2617	89.8509	88.5586	92.743	90.4204	86.7765
		6	78.4923	85.2898	81.0808	84.492	82.4802	81.0325	79.883	86.7415	84.1608	84.0392	84.8712	87.3779	83.6343	84.3823
		7		82.7435	79.4867	82.5949	80.1574	79.6408		85.3612	84.0368	83.9816	84.7963	85.8836	78.2079	82.5747
		8		80.9882	76.3369	80.1602	79.759	79.2135		83.4716	81.7073	80.1302	82.8675	83.6325		75.928
		Figure 7B
		rvM-PQS-1664(+)WT				rvM-PQS-1664(+)Mut-1
		10	0			10	1
		8	1			8	1
		6	1			6	1
		7	1			6	1
		8	1			9	1
		7	1			9	1
		9	1			10	1
		10		0		10		0
		10		0		9		1
		9		1		9		1
		10		0		8		1
		10		0		7		1
		10		1		10		0
		10		0		9		1
		Figure 7C
		rvM-PQS-1664(+)WT	Vehicle						CEP
			1	2	3	4	5	6	1	2	3	4	5	6
		Liver	10.9911	9.12666	9.59957	9.66483	9.86902	11.2787	8.69257	8.91606	8.25664	8.97703	9.10157	8.96598
		Spleen	9.51788	8.39102	8.10456	9.61194	8.35966	8.38302	7.99954	7.50279	6.18212	8.08359	6.8322	7.24471
		Serum	8.40178	8.24105	8.74135	9.15096	7.42333	7.24303	7.05223	6.60528	7.00525	8.1605	6.96578	6.26415
		rvM-PQS-1664(+)Mut-1	Vehicle						CEP
			1	2	3	4	5	6	1	2	3	4	5	6
		Liver	10.0101	9.09985	9.21421	9.24614	8.57654	9.26273	9.2277	8.1193	8.95362	8.65449	7.36417	7.13968
		Spleen	9.25606	9.11355	8.34713	10.0808	7.483	7.27136	8.84327	9.06953	7.82859	10.0731	6.69973	7.16529
		Serum	8.68744	8.54585	7.23713	7.79903	9.93868	7.89283	8.8698	7.36174	6.33295	7.36129	9.54606	7.23377

## Sheet: Figure S1
		Figure S1C			L segment PQS						M segment PQS
			Negative Control	Positive Control	730(+)	1281(+)	3586(+)	5355(+)	9122(+)	9808(-)	453(-)	1664(+)	3744(+)	4576(-)	4616(-)	4715(-)
		1	5.387	70.213	3.482	16.091	7.384	15.099	5.503	47.53	38.346	55.535	4.158	32.476	5.253	39.422
		2	3.633	80.203	4.768	21.608	7.783	18.822	7.086	48.241	41.84	50.628	5.356	31.554	9.181	36.928
		3	9.037	90.168	5.595	22.988	4.372	19.027	10.717	51.315	40.378	50.553	8.879	35.342	9.472	41.535
		Figure S1D		Candidate PQSs			Candidate PQS mutants
				1	2	3	1	2	3
		M segment PQS	1664(+)	53.363	52.835	51.539	5.567	7.376	9.301
			4576(-)	33.809	30.246	35.369	10.999	11.646	14.117
			4715(-)	40.992	41.36	40.323	8.047	9.892	10.836

## Sheet: Figure S2
	Figure S2A
	Wavelength	M-PQS-1664(+)WT + 100 mM K+	M-PQS-1664(+)Mut + 100 mM K+				Figure S2C	Tm (℃) of M-PQS-1664(+)WT
	340	-0.19728	-0.28952				Concentration of M-PQS-1664(+)WT (μM)	1	2	3
	339.8	-0.21259	-0.2854				1.5	61.5	60.3	59.8
	339.6	-0.23284	-0.26539				3	62.3	61.2	59.9
	339.4	-0.18349	-0.21854				6	58.9	60.3	61.2
	339.2	-0.1972	-0.2536				9	61.1	60.2	60.5
	339	-0.20121	-0.29133				12	59.3	62.1	61.6
	338.8	-0.17837	-0.24685
	338.6	-0.1877	-0.25023
	338.4	-0.15917	-0.2532
	338.2	-0.12883	-0.25959
	338	-0.10934	-0.27876
	337.8	-0.11382	-0.3204
	337.6	-0.09965	-0.34721
	337.4	-0.0888	-0.32674
	337.2	-0.10881	-0.33033
	337	-0.10906	-0.35027
	336.8	-0.14092	-0.34966
	336.6	-0.16723	-0.37277
	336.4	-0.18768	-0.37627
	336.2	-0.23285	-0.37375
	336	-0.26928	-0.37063
	335.8	-0.26605	-0.33567
	335.6	-0.27432	-0.35568
	335.4	-0.25874	-0.33611
	335.2	-0.22354	-0.32645
	335	-0.21904	-0.2796
	334.8	-0.20127	-0.28144
	334.6	-0.15134	-0.28386
	334.4	-0.1311	-0.29084
	334.2	-0.1197	-0.3032
	334	-0.14458	-0.33995
	333.8	-0.14878	-0.34784
	333.6	-0.17435	-0.38377
	333.4	-0.16864	-0.40881
	333.2	-0.15624	-0.40365
	333	-0.14703	-0.37845
	332.8	-0.19206	-0.41113
	332.6	-0.1627	-0.32603
	332.4	-0.17538	-0.30505
	332.2	-0.16034	-0.28854
	332	-0.1289	-0.24831
	331.8	-0.16566	-0.2641
	331.6	-0.17176	-0.27624
	331.4	-0.20583	-0.27089
	331.2	-0.20014	-0.25613
	331	-0.20367	-0.3106
	330.8	-0.1879	-0.36701
	330.6	-0.15952	-0.35377
	330.4	-0.18357	-0.37384
	330.2	-0.19661	-0.39183
	330	-0.20873	-0.41105
	329.8	-0.20707	-0.42517
	329.6	-0.21116	-0.43599
	329.4	-0.23338	-0.43183
	329.2	-0.22447	-0.39625
	329	-0.24718	-0.39938
	328.8	-0.25228	-0.42064
	328.6	-0.23996	-0.39913
	328.4	-0.2241	-0.39775
	328.2	-0.21646	-0.41625
	328	-0.22558	-0.40586
	327.8	-0.22493	-0.39486
	327.6	-0.21223	-0.44783
	327.4	-0.20353	-0.45846
	327.2	-0.21889	-0.43153
	327	-0.21719	-0.45038
	326.8	-0.20406	-0.45561
	326.6	-0.2208	-0.47289
	326.4	-0.23621	-0.46721
	326.2	-0.22552	-0.44776
	326	-0.20406	-0.39488
	325.8	-0.24959	-0.40963
	325.6	-0.27946	-0.46493
	325.4	-0.22694	-0.45527
	325.2	-0.20554	-0.42939
	325	-0.22711	-0.39016
	324.8	-0.23131	-0.34408
	324.6	-0.26028	-0.39972
	324.4	-0.29183	-0.45569
	324.2	-0.2858	-0.44994
	324	-0.29527	-0.41913
	323.8	-0.32958	-0.40005
	323.6	-0.33617	-0.40078
	323.4	-0.33647	-0.42285
	323.2	-0.33195	-0.44663
	323	-0.29798	-0.42965
	322.8	-0.23137	-0.37184
	322.6	-0.20489	-0.36038
	322.4	-0.20871	-0.3717
	322.2	-0.20904	-0.41776
	322	-0.1903	-0.43849
	321.8	-0.16558	-0.41744
	321.6	-0.14565	-0.403
	321.4	-0.14353	-0.38236
	321.2	-0.19234	-0.38282
	321	-0.21668	-0.46062
	320.8	-0.19638	-0.48044
	320.6	-0.17641	-0.47159
	320.4	-0.1834	-0.46811
	320.2	-0.17577	-0.44662
	320	-0.196	-0.47894
	319.8	-0.19738	-0.51072
	319.6	-0.20585	-0.50558
	319.4	-0.17835	-0.47206
	319.2	-0.23072	-0.47207
	319	-0.27118	-0.45177
	318.8	-0.25995	-0.44861
	318.6	-0.26909	-0.4904
	318.4	-0.27302	-0.49906
	318.2	-0.28414	-0.47324
	318	-0.27388	-0.45917
	317.8	-0.28358	-0.52103
	317.6	-0.24241	-0.49457
	317.4	-0.24191	-0.48951
	317.2	-0.25398	-0.51332
	317	-0.24815	-0.47789
	316.8	-0.27176	-0.53297
	316.6	-0.29045	-0.576
	316.4	-0.28725	-0.60169
	316.2	-0.27595	-0.57998
	316	-0.31653	-0.60186
	315.8	-0.30803	-0.60402
	315.6	-0.31367	-0.58047
	315.4	-0.3247	-0.64054
	315.2	-0.3376	-0.61917
	315	-0.29269	-0.55052
	314.8	-0.31078	-0.55391
	314.6	-0.34686	-0.52668
	314.4	-0.34959	-0.53395
	314.2	-0.28478	-0.49992
	314	-0.29305	-0.52812
	313.8	-0.30955	-0.54496
	313.6	-0.31823	-0.56942
	313.4	-0.31192	-0.58123
	313.2	-0.30865	-0.58597
	313	-0.30511	-0.60073
	312.8	-0.30425	-0.61654
	312.6	-0.35686	-0.622
	312.4	-0.36936	-0.63402
	312.2	-0.34427	-0.59236
	312	-0.35037	-0.56511
	311.8	-0.34898	-0.57156
	311.6	-0.35008	-0.60621
	311.4	-0.39148	-0.64854
	311.2	-0.37508	-0.61788
	311	-0.33865	-0.60118
	310.8	-0.3317	-0.63635
	310.6	-0.35026	-0.6486
	310.4	-0.31266	-0.63459
	310.2	-0.31102	-0.65038
	310	-0.27925	-0.59505
	309.8	-0.24876	-0.58484
	309.6	-0.23424	-0.5835
	309.4	-0.28575	-0.58913
	309.2	-0.26957	-0.5415
	309	-0.30763	-0.54109
	308.8	-0.31536	-0.5488
	308.6	-0.28486	-0.52987
	308.4	-0.27325	-0.56197
	308.2	-0.31247	-0.5207
	308	-0.30801	-0.52937
	307.8	-0.2847	-0.54088
	307.6	-0.25578	-0.52582
	307.4	-0.26397	-0.53517
	307.2	-0.21274	-0.51907
	307	-0.19214	-0.47648
	306.8	-0.21269	-0.42901
	306.6	-0.19319	-0.37453
	306.4	-0.21766	-0.35785
	306.2	-0.22899	-0.34092
	306	-0.19893	-0.29311
	305.8	-0.17315	-0.26931
	305.6	-0.15524	-0.24213
	305.4	-0.16347	-0.25802
	305.2	-0.1527	-0.26259
	305	-0.17963	-0.27659
	304.8	-0.16125	-0.23319
	304.6	-0.10512	-0.23421
	304.4	-0.07108	-0.18471
	304.2	-0.06301	-0.17124
	304	-0.0601	-0.1486
	303.8	-0.0865	-0.13779
	303.6	-0.0847	-0.09741
	303.4	-0.08278	-0.06754
	303.2	-0.05433	-0.09017
	303	-0.06498	-0.03237
	302.8	-0.09451	-0.00138
	302.6	-0.08433	0.02939
	302.4	-0.08244	0.07215
	302.2	-0.09586	0.06909
	302	-0.09706	0.09137
	301.8	-0.0872	0.14195
	301.6	-0.07527	0.20238
	301.4	-0.0622	0.23048
	301.2	-0.06547	0.24024
	301	-0.06098	0.25459
	300.8	-0.02768	0.28594
	300.6	0.04258	0.35544
	300.4	0.0613	0.3705
	300.2	0.04531	0.34326
	300	0.0505	0.33581
	299.8	0.03178	0.32517
	299.6	0.10796	0.37818
	299.4	0.13729	0.39059
	299.2	0.19258	0.41942
	299	0.22132	0.45657
	298.8	0.22853	0.45954
	298.6	0.2719	0.46937
	298.4	0.3417	0.52734
	298.2	0.42642	0.59617
	298	0.47037	0.58275
	297.8	0.49672	0.62776
	297.6	0.51457	0.66107
	297.4	0.48228	0.63002
	297.2	0.54716	0.63822
	297	0.57103	0.72096
	296.8	0.59372	0.69965
	296.6	0.61937	0.71119
	296.4	0.62048	0.73129
	296.2	0.61615	0.72385
	296	0.67069	0.73386
	295.8	0.72388	0.7586
	295.6	0.72723	0.76802
	295.4	0.76334	0.81082
	295.2	0.80176	0.8404
	295	0.85361	0.89147
	294.8	0.89546	0.88284
	294.6	0.88946	0.87163
	294.4	0.92367	0.87885
	294.2	0.95326	0.87169
	294	1.01374	0.88696
	293.8	1.00729	0.88166
	293.6	1.06572	0.87293
	293.4	1.04663	0.84829
	293.2	1.09689	0.88015
	293	1.15365	0.86981
	292.8	1.20695	0.86011
	292.6	1.26413	0.89443
	292.4	1.2882	0.92529
	292.2	1.33082	0.93402
	292	1.41376	0.99109
	291.8	1.41447	0.98083
	291.6	1.4755	1.00404
	291.4	1.53258	1.00096
	291.2	1.50543	1.04326
	291	1.49876	1.09662
	290.8	1.55111	1.08958
	290.6	1.57083	1.07132
	290.4	1.63612	1.08482
	290.2	1.69815	1.1124
	290	1.70846	1.10868
	289.8	1.7322	1.1403
	289.6	1.77988	1.17588
	289.4	1.8527	1.20745
	289.2	1.8303	1.20725
	289	1.84324	1.23541
	288.8	1.78675	1.20987
	288.6	1.80402	1.22348
	288.4	1.7479	1.22568
	288.2	1.70966	1.22671
	288	1.76063	1.23428
	287.8	1.74194	1.21791
	287.6	1.77678	1.21251
	287.4	1.80254	1.24178
	287.2	1.84363	1.29774
	287	1.90269	1.30635
	286.8	1.96432	1.31091
	286.6	2.02455	1.27585
	286.4	2.03928	1.29171
	286.2	2.11085	1.34024
	286	2.15684	1.40304
	285.8	2.20085	1.4099
	285.6	2.22795	1.38753
	285.4	2.29828	1.44828
	285.2	2.26564	1.42097
	285	2.25523	1.46033
	284.8	2.27951	1.48658
	284.6	2.28907	1.46353
	284.4	2.33353	1.45928
	284.2	2.39216	1.48955
	284	2.42658	1.47044
	283.8	2.47857	1.51634
	283.6	2.51452	1.53413
	283.4	2.56712	1.55013
	283.2	2.60874	1.57641
	283	2.67011	1.58859
	282.8	2.75867	1.63893
	282.6	2.81339	1.67107
	282.4	2.83251	1.69351
	282.2	2.8881	1.72038
	282	2.97004	1.76087
	281.8	3.00531	1.73959
	281.6	3.0875	1.79799
	281.4	3.18101	1.8342
	281.2	3.23779	1.89036
	281	3.2749	1.94881
	280.8	3.3464	2.0011
	280.6	3.39318	2.05912
	280.4	3.48267	2.11869
	280.2	3.54151	2.1967
	280	3.65019	2.31555
	279.8	3.7405	2.33615
	279.6	3.75249	2.36724
	279.4	3.7817	2.40096
	279.2	3.81278	2.47019
	279	3.90959	2.47687
	278.8	3.95265	2.52815
	278.6	3.97388	2.57649
	278.4	4.03534	2.67169
	278.2	4.01253	2.69209
	278	4.05346	2.7529
	277.8	4.14156	2.83205
	277.6	4.18454	2.91485
	277.4	4.21204	2.95902
	277.2	4.19618	2.98448
	277	4.23125	3.07295
	276.8	4.23589	3.15626
	276.6	4.25386	3.19637
	276.4	4.25155	3.27064
	276.2	4.24426	3.34103
	276	4.2358	3.37335
	275.8	4.28313	3.49784
	275.6	4.311	3.534
	275.4	4.35823	3.57177
	275.2	4.39665	3.63843
	275	4.44893	3.72483
	274.8	4.51859	3.82668
	274.6	4.53366	3.89408
	274.4	4.54314	3.96676
	274.2	4.5846	4.07182
	274	4.57384	4.2034
	273.8	4.55041	4.32422
	273.6	4.59383	4.40445
	273.4	4.61108	4.49664
	273.2	4.60711	4.61938
	273	4.58477	4.71128
	272.8	4.63292	4.84254
	272.6	4.68035	4.96528
	272.4	4.67955	5.0297
	272.2	4.7298	5.11642
	272	4.76959	5.18087
	271.8	4.79419	5.32596
	271.6	4.77367	5.39023
	271.4	4.84849	5.50576
	271.2	4.92543	5.58785
	271	4.94459	5.70783
	270.8	4.9817	5.82801
	270.6	4.99459	5.98058
	270.4	5.00349	6.05344
	270.2	5.01742	6.14442
	270	5.05902	6.23115
	269.8	5.11839	6.35149
	269.6	5.09943	6.45649
	269.4	5.07476	6.58093
	269.2	5.07351	6.67128
	269	5.11037	6.77116
	268.8	5.0865	6.80867
	268.6	5.10878	6.86956
	268.4	5.08462	7.00047
	268.2	5.02155	7.05338
	268	5.03214	7.11895
	267.8	5.01103	7.19404
	267.6	4.94035	7.21462
	267.4	4.90751	7.25081
	267.2	4.85071	7.38313
	267	4.84588	7.5216
	266.8	4.79723	7.59767
	266.6	4.75172	7.67357
	266.4	4.68078	7.77463
	266.2	4.63614	7.80931
	266	4.58635	7.90502
	265.8	4.50259	7.91632
	265.6	4.4618	8.00921
	265.4	4.42624	7.95713
	265.2	4.32868	7.98701
	265	4.26839	8.01622
	264.8	4.20269	7.98897
	264.6	4.16977	8.04576
	264.4	4.14459	8.09211
	264.2	4.17345	8.14654
	264	4.10986	8.12006
	263.8	4.02729	8.1801
	263.6	4.0431	8.26068
	263.4	3.95386	8.16296
	263.2	3.90243	8.17714
	263	3.83371	8.14146
	262.8	3.74133	8.11258
	262.6	3.65415	8.06553
	262.4	3.59613	8.06685
	262.2	3.53284	8.01262
	262	3.39748	7.88509
	261.8	3.25758	7.89285
	261.6	3.19829	7.83345
	261.4	3.10158	7.76444
	261.2	3.0828	7.71806
	261	2.94435	7.58059
	260.8	2.88867	7.51273
	260.6	2.82369	7.39694
	260.4	2.7552	7.3464
	260.2	2.70093	7.19598
	260	2.65119	7.09841
	259.8	2.51483	6.99172
	259.6	2.43683	6.87913
	259.4	2.26568	6.72915
	259.2	2.11795	6.5152
	259	1.94418	6.35405
	258.8	1.79253	6.2292
	258.6	1.66709	6.10932
	258.4	1.56577	5.94925
	258.2	1.44092	5.77738
	258	1.35726	5.63591
	257.8	1.27373	5.47863
	257.6	1.18584	5.30314
	257.4	1.11373	5.16645
	257.2	1.04832	4.9531
	257	0.90588	4.73046
	256.8	0.82673	4.51342
	256.6	0.68534	4.34273
	256.4	0.57903	4.16499
	256.2	0.43278	3.93715
	256	0.31001	3.72973
	255.8	0.15771	3.54904
	255.6	0.02704	3.3845
	255.4	-0.08401	3.22843
	255.2	-0.24537	3.02033
	255	-0.35394	2.80541
	254.8	-0.45388	2.56444
	254.6	-0.60432	2.30525
	254.4	-0.6821	2.11839
	254.2	-0.73516	1.88179
	254	-0.87016	1.60137
	253.8	-1.03788	1.35231
	253.6	-1.14807	1.13722
	253.4	-1.3138	0.94132
	253.2	-1.40638	0.76466
	253	-1.47974	0.54921
	252.8	-1.65879	0.28347
	252.6	-1.82757	0.02575
	252.4	-1.97453	-0.17687
	252.2	-2.06036	-0.31847
	252	-2.11787	-0.54212
	251.8	-2.22743	-0.76154
	251.6	-2.36028	-1.02529
	251.4	-2.3997	-1.12794
	251.2	-2.56397	-1.33101
	251	-2.6163	-1.53359
	250.8	-2.7305	-1.74814
	250.6	-2.81736	-1.9681
	250.4	-2.93203	-2.18669
	250.2	-3.08969	-2.35499
	250	-3.11514	-2.45591
	249.8	-3.21524	-2.63416
	249.6	-3.33912	-2.8382
	249.4	-3.41477	-2.99281
	249.2	-3.52163	-3.15343
	249	-3.61924	-3.33311
	248.8	-3.65879	-3.49135
	248.6	-3.67021	-3.66908
	248.4	-3.80239	-3.89998
	248.2	-3.87174	-4.03181
	248	-3.86384	-4.13556
	247.8	-3.9313	-4.22553
	247.6	-3.96416	-4.31035
	247.4	-3.9781	-4.39246
	247.2	-4.00531	-4.4464
	247	-4.05219	-4.4547
	246.8	-4.0324	-4.51275
	246.6	-4.05405	-4.58515
	246.4	-4.07425	-4.66819
	246.2	-4.06593	-4.77053
	246	-4.07753	-4.74026
	245.8	-4.09055	-4.8119
	245.6	-4.05471	-4.7957
	245.4	-4.07588	-4.87351
	245.2	-4.06604	-4.91094
	245	-4.0828	-4.94653
	244.8	-4.06795	-4.9495
	244.6	-4.06789	-4.95682
	244.4	-4.00062	-4.96922
	244.2	-3.9759	-4.98302
	244	-3.93889	-5.014
	243.8	-3.94	-5.06346
	243.6	-3.96397	-5.14429
	243.4	-3.90411	-5.08847
	243.2	-3.90937	-5.07456
	243	-3.90662	-5.1524
	242.8	-3.93795	-5.17988
	242.6	-3.89681	-5.16739
	242.4	-3.84209	-5.18099
	242.2	-3.84313	-5.13697
	242	-3.84094	-5.11653
	241.8	-3.86166	-5.11969
	241.6	-3.77114	-5.08433
	241.4	-3.71392	-5.02471
	241.2	-3.62985	-4.99844
	241	-3.55913	-4.93847
	240.8	-3.53634	-4.9052
	240.6	-3.47161	-4.85073
	240.4	-3.38828	-4.86276
	240.2	-3.31361	-4.83787
	240	-3.28191	-4.84777
	239.8	-3.21422	-4.77795
	239.6	-3.17889	-4.76819
	239.4	-3.13146	-4.78155
	239.2	-3.11809	-4.75563
	239	-3.02606	-4.65003
	238.8	-2.97654	-4.53919
	238.6	-2.85583	-4.48408
	238.4	-2.8161	-4.47261
	238.2	-2.72844	-4.35075
	238	-2.67147	-4.27204
	237.8	-2.62834	-4.23452
	237.6	-2.54261	-4.19792
	237.4	-2.48913	-4.20659
	237.2	-2.39228	-4.19034
	237	-2.39346	-4.15702
	236.8	-2.33303	-4.09261
	236.6	-2.25668	-4.04166
	236.4	-2.20438	-4.04184
	236.2	-2.13078	-4.00159
	236	-2.08103	-4.00153
	235.8	-1.99953	-3.91216
	235.6	-1.9782	-3.86425
	235.4	-1.9318	-3.78032
	235.2	-1.91496	-3.78427
	235	-1.89211	-3.79803
	234.8	-1.93405	-3.76063
	234.6	-1.85367	-3.72199
	234.4	-1.80069	-3.69577
	234.2	-1.75052	-3.65557
	234	-1.67443	-3.63344
	233.8	-1.63223	-3.57737
	233.6	-1.66269	-3.5583
	233.4	-1.5393	-3.45258
	233.2	-1.39828	-3.36936
	233	-1.37423	-3.35846
	232.8	-1.28555	-3.2983
	232.6	-1.25258	-3.20107
	232.4	-1.27089	-3.10969
	232.2	-1.2026	-3.0199
	232	-1.09327	-2.95531
	231.8	-1.02864	-2.90313
	231.6	-1.03408	-2.86669
	231.4	-1.0869	-2.84334
	231.2	-1.07732	-2.81487
	231	-1.07983	-2.78309
	230.8	-1.10154	-2.76863
	230.6	-1.0258	-2.67909
	230.4	-0.92403	-2.6378
	230.2	-0.93968	-2.5954
	230	-0.94627	-2.62309
	229.8	-0.98522	-2.65338
	229.6	-0.87747	-2.62971
	229.4	-0.8306	-2.59473
	229.2	-0.71886	-2.54724
	229	-0.7103	-2.5901
	228.8	-0.64517	-2.54906
	228.6	-0.6445	-2.42842
	228.4	-0.61833	-2.40797
	228.2	-0.50384	-2.28457
	228	-0.40453	-2.1718
	227.8	-0.40439	-2.03428
	227.6	-0.29372	-1.97725
	227.4	-0.29673	-1.97441
	227.2	-0.2473	-1.90793
	227	-0.18717	-1.92526
	226.8	-0.05913	-1.75943
	226.6	0.01994	-1.73818
	226.4	-0.02158	-1.78822
	226.2	0.10648	-1.72008
	226	0.0899	-1.74082
	225.8	0.15049	-1.67778
	225.6	0.20907	-1.71254
	225.4	0.23145	-1.76601
	225.2	0.23589	-1.73596
	225	0.16827	-1.70463
	224.8	0.12894	-1.74595
	224.6	0.17193	-1.73777
	224.4	0.22673	-1.61472
	224.2	0.36299	-1.56939
	224	0.36794	-1.55628
	223.8	0.45308	-1.40489
	223.6	0.59195	-1.35967
	223.4	0.72934	-1.30424
	223.2	0.98637	-1.11969
	223	1.05765	-1.04007
	222.8	1.0359	-1.04794
	222.6	1.06723	-0.9773
	222.4	1.09116	-0.96155
	222.2	1.15616	-0.90666
	222	1.15645	-0.84682
	221.8	1.14186	-0.8129
	221.6	1.18929	-0.7589
	221.4	1.17435	-0.78374
	221.2	1.19071	-0.71689
	221	1.28154	-0.79308
	220.8	1.35533	-0.78825
	220.6	1.35056	-0.72656
	220.4	1.36896	-0.67092
	220.2	1.48832	-0.50127
	220	1.53734	-0.41618
	219.8	1.50382	-0.32809
	219.6	1.58291	-0.35777
	219.4	1.55642	-0.22323
	219.2	1.53446	-0.11928
	219	1.69295	0.13776
	218.8	1.76903	0.24022
	218.6	1.72116	0.1718
	218.4	1.65431	0.21543
	218.2	1.81138	0.43445
	218	1.85288	0.60173
	217.8	2.00863	0.91671
	217.6	1.99471	0.92553
	217.4	2.08524	1.02078
	217.2	2.1421	1.15794
	217	2.15001	1.31393
	216.8	2.06299	1.51366
	216.6	2.08817	1.51645
	216.4	2.00859	1.4793
	216.2	2.05911	1.53797
	216	2.11403	1.67173
	215.8	2.04142	1.86894
	215.6	2.022	1.9426
	215.4	2.05307	2.0166
	215.2	1.96208	2.10813
	215	2.00088	2.13863
	214.8	2.02473	2.44629
	214.6	1.87738	2.59804
	214.4	1.87721	2.71937
	214.2	1.83522	2.80016
	214	1.77503	3.06318
	213.8	1.68565	3.12446
	213.6	1.71479	3.45662
	213.4	1.64831	3.55429
	213.2	1.70375	3.84037
	213	1.63009	3.8749
	212.8	1.57666	4.00914
	212.6	1.3406	4.07536
	212.4	1.32154	4.23298
	212.2	1.35898	4.36795
	212	1.30638	4.63857
	211.8	1.28835	4.78473
	211.6	1.20848	4.84054
	211.4	1.11165	4.96329
	211.2	1.04118	5.20896
	211	1.08523	5.46428
	210.8	0.89929	5.42606
	210.6	0.90778	5.62523
	210.4	1.02395	5.59068
	210.2	0.85852	5.63625
	210	0.82851	5.78532
	209.8	0.91155	6.06728
	209.6	0.77627	6.15765
	209.4	0.68414	6.369
	209.2	0.78987	6.59957
	209	0.61293	6.54246
	208.8	0.40673	6.73059
	208.6	0.30167	6.83629
	208.4	0.21212	6.86795
	208.2	-0.06139	6.70282
	208	-0.11851	6.71105
	207.8	-0.38633	6.62131
	207.6	-0.51188	6.79358
	207.4	-0.77491	6.94142
	207.2	-0.88998	6.89821
	207	-0.84443	7.03827
	206.8	-0.77013	7.13245
	206.6	-0.81337	7.2247
	206.4	-0.79272	7.14685
	206.2	-0.6811	6.98088
	206	-0.72243	6.61028
	205.8	-0.59051	6.50612
	205.6	-0.64836	6.32627
	205.4	-0.64801	6.23953
	205.2	-0.78092	6.05133
	205	-0.99422	6.07904
	204.8	-0.84646	5.7359
	204.6	-0.87545	5.83613
	204.4	-0.97447	5.88498
	204.2	-0.90718	5.80377
	204	-0.99225	5.63682
	203.8	-0.87359	5.72314
	203.6	-0.84669	5.60287
	203.4	-0.79141	5.37134
	203.2	-0.82209	5.36112
	203	-0.86402	5.32418
	202.8	-1.05416	4.99652
	202.6	-1.13096	4.52533
	202.4	-1.0022	4.39992
	202.2	-1.13924	4.21836
	202	-0.95042	4.14355
	201.8	-1.09931	4.08855
	201.6	-0.82901	3.98953
	201.4	-0.80053	3.75654
	201.2	-0.84136	3.69249
	201	-0.95003	3.55369
	200.8	-0.85644	3.4816
	200.6	-0.94461	2.88983
	200.4	-0.70353	2.52966
	200.2	-0.67175	2.70597
	200	-0.32587	2.89556

## Sheet: Figure S4
				Figure S4B						Figure S4C
				CEP (nM)	0	100	200	500		PDS (nM)	0	100	500	1000
				1	0.929204	0.566372	0.371681	0.19469		1	0.976614	0.827132	0.528169	0.378687
				2	0.982301	0.549558	0.337168	0.168142		2	1.0368	0.787271	0.478342	0.35477
				3	1.0885	0.513274	0.353097	0.166372		3	0.98658	0.757374	0.477345	0.375697
				Figure S4D						Figure S4E
				CEP (nM)	0	100	200	500		PDS (nM)	0	100	500	1000
				1	0.985018	0.84919	0.739198	0.54259		1	0.943751	0.823508	0.762315	0.69033
				2	0.997931	0.820519	0.775126	0.502663		2	0.996827	0.808425	0.763876	0.690259
				3	1.00869	0.895019	0.72977	0.50638		3	1.04009	0.818214	0.782226	0.668905
				4	1.00836	0.844989	0.724009	0.541984		4	1.01933	0.854433	0.792865	0.676031

[truncated: 8 more sheets: Figure S5, Figure S6, Figure S7, Figure S8, Figure S9, Figure S10, Figure S11, Figure S12]
